# Supplementary material for: Caspofungin enhances the potency of rifampin against Gram-negative bacteria
Source: Front Microbiol. 2024 Aug 15;15:1447485. doi: 10.3389/fmicb.2024.1447485 (PMC11358092; doi:10.3389/fmicb.2024.1447485)
Supplement: Supplementary file 3 [file Table_2.XLSX]

## Sheet: Sheet1
No.	ID	Name	Compound	Compound + rifampin
1	T0054	Disulfiram	78	82.5
2	T0274	Cinoxacin	88	82.2
3	T0224	Meropenem	90	103
4	T0250	Ciprofloxacin hydrochloride	98	94
5	T0138	Cefpiramide acid	97	104
6	T0133	Cefdinir	100	105
7	T0281	Meclocycline sulfosalicylate salt	100	100
8	T1143	Carbenicillin disodium	89	90
9	T1303	Auranofin	64	60
10	T1122	Cephalothin sodium	79	71
11	T1154	Rifaximin	108	100
12	T1304	Chlortetracycline hydrochloride	111	103
13	T1153	Trimethoprim	105	101
14	T0717	Enoxacin Sesquihydrate	110	103
15	T0911	Cefotaxime sodium	99	85
16	T0912	Tetracycline hydrochloride	112	95
17	T0482	Sertraline hydrochloride	19	58.6
18	T0895	Oxytetracycline	66	74
19	T0711	Niclosamide	45	75
20	T0897	Furacilin	76	97
21	T0909	Nalidixic acid	74	99
22	T0964	Floxuridine	87	105
23	T0502	Zinc pyrithione	104	96
24	T1029	Aztreonam	87	94
25	T0518	Methacycline hydrochloride	112	105
26	T0500	Capitrol	118	109
27	T0331	Moxifloxacin hydrochloride	111	109
28	T6638	Retapamulin	97	99
29	T1095	Sparfloxacin	96	104
30	T1101	Minocycline hydrochloride	91	104
31	T1063	Ticarcillin disodium	86	91
32	T3349	Tavaborole	91	101
33	T4201	Avibactam sodium	46	59
34	T1070	Cefmetazole sodium	96	103
35	T4063	Delafloxacin	105	101
36	T4501	Ceftizoxime	101	96
37	T4992	Cefamandole nafate	88	76
38	T6406	Besifloxacin HCl	107	102
39	T6437	Cefoperazone	100	105
40	T5022	Ceforanide	94	84
41	T6567	Levofloxacin	102	100
42	T6386	Ampicillin sodium	91	99
43	T22314	Doripenem	95	100
44	T5003	Rifamycin sodium salt	25	52
45	T5024	Cefotiam Hexetil Hydrochloride	87	97
46	T7043	Cefotetan	97	105
47	T4995	Cefpirome sulfate	93	95
48	T8384	Gatifloxacin hydrochloride	104	101
49	T4405	Ceftibuten dihydrate	84	88
50	T7902	Ozenoxacin	106	113
51	T8148	Mupirocin calcium	96	106
52	T8130	Ciprofloxacin hydrochloride hydrate	101	110
53	T7387	Ceftaroline fosamil	93	108
54	T5570	Cephalotin acid	92	93
55	T1747	Torezolid	61	75
56	T1629	Rifapentine	99	105
57	T1190	Cefmenoxime hydrochloride	96	103
58	T2539	Fingolimod hydrochloride	87	67
59	T1492	Gemifloxacin mesylate	105	111
60	T1037	Doripenem Hydrate	77	99
61	T2578	Didanosine	41	61
62	T1023	Cefoxitin sodium	78	89
63	T1507	Streptozocin	62	69
64	T1501	Rifabutin	94	97
65	T1400	Demeclocycline hydrochloride	99	107
66	T1293	Gatifloxacin	100	105
67	T1444	Lomefloxacin	99	100
68	T0876	Clioquinol	94	109
69	T0751	Furazolidone	98	100
70	T1416	Zidovudine	95	100
71	T1428	Trifluridine	27	73
72	T1434	Clarithromycin	50	70
73	T0681	Rifampicin	101	97
74	T1339	5-Azacytidine	43	52
75	T1551	Tegaserod maleate	85	101
76	T1314	Triclosan	79	72
77	T1313	Nitrofurantoin	98	100
78	T1465	Mupirocin	83	107
79	T1495	Cefaclor monohydrate	80	108
80	T1306	Norfloxacin	99	103
81	T1482	Ciclopirox	70	113
82	T1305	Ceftazidime	53	101
83	T1546	Nitazoxanide	36	58
84	T0868	Cefepime Dihydrochloride Monohydrate	83	110
85	T1616	Cefotiam hydrochloride	105	105
86	T0116	Balofloxacin	108	88
87	T1000	Chlorhexidine	101	109
88	T1157	Moxidectin	32	50
89	T1419	Azithromycin dihydrate	111	119
90	T8118	Bekanamycin	106	106
91	T0049	Azlocillin sodium	94	115
92	T7969	Dipyrithione	104	104
93	T6501	Fludarabine Phosphate	43	55
94	T4683	3'-Deoxy-3'-fluorothymidine	70	81
95	T5041	Faropenem sodium	100	107
96	T0509	Dermofongin	85	99
97	T0513	Iodoquinol	70	71
98	T0497	Cetrimonium bromide	87	79
99	T0392	Artemisinin	40	65
100	T0908	Chloquinan	119	119
101	T1620	Pazufloxacin Mesylate	109	88
102	T1563	Nifuroxazide	102	107
103	T3139	Sultamicillin Tosylate	93	69
104	T1466	Nadifloxacin	110	119
105	T1550	Thiamphenicol	66	73
106	T1526	Nifuratel	108	111
107	T1108	Nithiamide	87	55
108	T7804	Garenoxacin mesylate hydrate	106	97
109	T1043	Salifungin	67	75
110	T7560	Pivmecillinam hydrochloride	72	61
111	T0701	Broxyquinoline	103	65
112	T0900	Cetylpyridinium chloride monohydrate	87	57
113	T7120	Cefetamet pivoxil hydrochloride	98	79
114	T0880	Bronopol	100	111
115	T0896	Furaltadone hydrochloride	115	115
116	T6231	Tebipenem Pivoxil	91	91
117	T3287	Octenidine Dihydrochloride	91	98
118	T1276	Danofloxacin mesylate	100	104
119	T6349	Sitafloxacin Hydrate	101	105
120	T6179	Latamoxef sodium	94	95
121	T0400	Nitroxoline	105	101
122	T0425	Pefloxacin Mesylate	100	99
123	T0396	Pipemidic acid	105	101
124	T6438	Cefoselis Sulfate	107	108
125	T5602	Benzylpenicillin potassium	55	89
126	T5394	Prulifloxacin	100	111
127	T8835	Tosufloxacin hydrochloride	103	101
128	T6268	Ceftiofur hydrochloride	84	99
129	T1617	Enrofloxacin	95	106
130	T1205	Chloramphenicol	109	101
131	T0909L	Nalidixic acid sodium salt	63	59
132	T1224	Cefuroxime sodium	95	97
133	T1013	Amikacin	105	114
134	T1060	Flumequine	108	115
135	T2204	Diaveridine	107	110
136	T1213	Piperacillin sodium salt	88	98
137	T0958	Penicillin G sodium salt	38	68
138	T3088	N-Ethylmaleimide	106	74
139	T0717L	Enoxacin	109	104
140	T0788	Spectinomycin dihydrochloride	92	106
141	T1404	Stavudine	27	55
142	T0830	Bithionol	86	83
143	T1405	Cefditoren pivoxil	73	85
144	T1000L	Chlorhexidine Acetate	103	102
145	T1799	Cancidas	6	91
146	T0425L	Pefloxacin Mesylate Dihydrate	105	111
147	T0953	Cefazolin sodium salt	90	106
148	T0788L	Spectinomycin dihydrochloride pentahydrate	96	110
149	T3629	Gamithromycin	96	103
150	T4989	Fosfomycin Tromethamine	104	99
151	T3501	Colistimethate Sodium	94	95
152	T7939	Fingolimod	90	56
153	T6385	Amoxicillin Sodium	98	81
154	T8390	Cefazolin	102	100
155	T8126	Cefodizime Sodium	88	103
156	T6624	Oxytetracycline Dihydrate	101	106
157	T8046	Tosufloxacin p-Toluenesulfonate Hydrate	99	110
158	T8066	Sulbenicillin Sodium	90	100
159	T6706	Ticarcillin sodium	86	100
160	T6582	Mezlocillin Sodium	89	101
161	T8173	Delafloxacin meglumine	103	102
162	T21518	Colistin Methanesulfonate (sodium salt)	87	102
163	T0331L	Moxifloxacin	101	99
164	T12004	Meropenem trihydrate	86	111
165	TQ0077	Ceftobiprole	107	105
166	T4998L	Cefpodoxime (free acid)	108	101
167	T11836	Lefamulin acetate	98	99
168	T8258	Chloramphenicol sodium succinate	82	57
169	T8262	Fosfomycin Disodium	102	111
170	T22287	Cefteram pivoxil	110	108
171	T50026	Aquacycline	110	120
172	T9319	Tosufloxacin	106	118
173	T21430	Oxytetracycline Hydrochloride	106	108
174	T1147	Chlorhexidine hydrochloride	107	92
175	T1687	Doxycycline	118	114
176	T6492	Davercin	114	106
177	T6439	Cetylpyridinium Chloride	78	70
178	T4434	Tirapazamine	114	106
179	T3265	Azathramycin	114	111
180	T7733	Cefotaxime	113	97
181	T13038	Sultamicillin	106	90
182	T8062	Cefazedone	111	101
183	T0198	Sodium ceftiofur	109	93
184	T1228	Cefonicid sodium	59	93
185	T0292	Orbifloxacin	113	102
186	T0721	Piroctone olamine	54	50
187	T8620	piperacillin	107	96
188	T0770	Carbadox	110	98
189	T5983	o-Phenanthroline	79	56
190	T6116	Bleomycin Sulfate	110	131
191	T7449	1, 10-Phenanthroline monohydrate	62	59
192	T1082	Benzyl isothiocyanate	71	52
193	T1140	Doxycycline hydrochloride	114	114
194	T1451	Levofloxacin Hemihydrate	114	78
195	T0932	Cefixime	109	88
196	T1223	Ceftriaxone sodium	114	97
197	T0454	Florfenicol	116	103
198	T0066	Dichlorophen	95	81
199	T0955	Oxyclozanide	52	55
200	T1114	Ciclopirox ethanolamine	114	122
201	T8138	Phenazine methosulfate	80	76
202	T3117	Marbofloxacin	108	148
203	T6401	Azithromycin	109	104
204	T1687L	Doxycycline hyclate	112	110
205	T0902	Ofloxacin	107	113
206	T1219	Sisomicin Sulfate	105	75
207	T0703	Flavoxate hydrochloride	95	122
208	T1255	Tobramycin	107	103
209	T0793	Kanamycin sulfate	109	104
210	T1233	Oxolinic acid	108	120
211	T8747	Levofloxacin hydrochloride	110	105
212	T1294	Fleroxacin	109	120
213	T1505	Imipenem monohydrate	109	110
214	T1326	Gentamycin sulfate	110	107
215	T1214	Ribostamycin sulfate	110	110
216	T6411	Biapenem	113	107
217	T0060	Streptomycin sulfate	109	124
218	T6382	Amikacin disulfate	108	108
219	T1625	Lomefloxacin hydrochloride	107	122
220	T2211	Dihydrostreptomycin sulfate	106	114
221	T1104	Paromomycin Sulfate	108	120
222	T6549	Isepamicin sulfate	108	110
223	T3125	Amikacin Sulfate Salt	107	119
224	T1036	Netilmicin sulfate	109	112
225	T0438	Proflavine Hemisulfate	54	63
226	T1100	Polymyxin B sulfate (1404-26-8 free base)	101	104
227	T1245	Colistin sulfate (1066-17-7 free base)	104	113
228	T11301L	Flomoxef sodium	108	101
229	T7858	Ceftezole sodium	109	102
230	T13231L	Trovafloxacin mesylate	116	110
231	TQ0221	Rufloxacin hydrochloride	113	100
232	T20774	Sarafloxacin	109	131
233	T0551	D-Ornithine hydrochloride	108	130
234	T40475	Ceftobiprole medocaril	106	100
235	T17021	Tebipenem	109	115
