# Supplementary material for: Caspofungin enhances the potency of rifampin against Gram-negative bacteria
Source: Front Microbiol. 2024 Aug 15;15:1447485. doi: 10.3389/fmicb.2024.1447485 (PMC11358092; doi:10.3389/fmicb.2024.1447485)
Supplement: Supplementary file 4 [file Table_3.XLSX]

## Sheet: Supplementary Table 6
Gene_ID	count_CAS	count_NTC	fpkm_CAS	fpkm_NTC	log2FC	PValue	FDR	Gene_Name	prot	description
gene-b2724	40.3333	0	26.97	0	8.3358	3.97e-15	4.19e-13	hycB	NP_417204.1	formate hydrogenlyase subunit HycB
gene-b1172	27.6667	0	104.293	0	7.87193	4.66e-09	1.35e-07	ymgG	NP_415690.5	PF13436 family protein YmgG
gene-b4132	150	1.66667	32.6633	0.23	6.54652	1.2e-24	1.52e-21	cadB	NP_418556.1	lysine:cadaverine antiporter
gene-b4268	7.33333	0	6.39333	0	6.03619	0.00263258	0.0156513	idnK	NP_418689.1	D-gluconate kinase%2C thermosensitive
gene-b0535	6.66667	0	4.55	0	5.86194	0.000184828	0.00176423	fimZ	NP_415068.1	putative LuxR family transcriptional regulator FimZ
gene-b1153	6.33333	0	4.74	0	5.75083	0.00224693	0.0137901	ymfQ	NP_415671.1	DUF2313 domain-containing protein YmfQ
gene-b0534	5.33333	0	5.58333	0	5.55025	0.000907692	0.00649402	sfmF	NP_415067.1	putative fimbrial protein SfmF
gene-b0629	5	0	1.78333	0	5.43999	0.00201316	0.0126413	ybeF	NP_415162.4	putative DNA-binding transcriptional regulator YbeF
gene-b2053	17	0.333333	4.65	0.0666667	5.33687	4.96e-05	0.000549503	gmd	NP_416557.1	GDP-mannose 4%2C6-dehydratase
gene-b3944	4.66667	0	3.04333	0	5.31023	0.00503953	0.0262263	yijF	NP_418379.1	DUF1287 domain-containing protein YijF
gene-b1877	4.33333	0	5.46333	0	5.28242	0.0090637	0.041731	yecT	NP_416391.4	protein YecT
gene-b0138	4.33333	0	3.55	0	5.2581	0.00394797	0.0215803	yadM	NP_414680.4	putative fimbrial protein YadM
gene-b2771	4	0	0.803333	0	5.06702	0.00307912	0.01767	ygcS	NP_417251.2	putative transporter YgcS
gene-b4185	3.66667	0	2.56667	0	5.02323	0.0088145	0.0409869	yjfM	NP_418606.1	DUF1190 domain-containing protein YjfM
gene-b3547	365	15	90.0633	2.96667	4.62721	3.05e-13	2e-11	yhjX	NP_418003.1	putative transporter YhjX
gene-b1171	71	5	337.697	19.1833	3.80887	1.35e-05	0.000173858	ymgD	NP_415689.2	PF16456 family protein YmgD
gene-b1951	28.6667	2.33333	20.3133	1.16333	3.72698	3.46e-07	6.5e-06	rcsA	NP_416461.1	DNA-binding transcriptional activator RcsA
gene-b2374	5.66667	0.333333	1.24667	0.0566667	3.69299	0.00636861	0.0315853	frc	NP_416875.1	formyl-CoA transferase
gene-b2723	106.333	9	15.3467	0.913333	3.66999	1.33e-11	5.76e-10	hycC	NP_417203.1	formate hydrogenlyase subunit HycC
gene-b1930	5.66667	0.333333	189.6	9.53333	3.66631	0.0116134	0.049684	yedF	NP_416440.1	putative sulfurtransferase YedF
gene-b3589	17.3333	1.33333	4.35667	0.26	3.63673	5.28e-06	7.56e-05	yiaY	YP_026233.1	L-threonine dehydrogenase
gene-b1258	23	2	24.8933	1.54	3.57824	2.9e-05	0.000348202	yciF	NP_415774.1	DUF892 domain-containing protein YciF
gene-b2725	17	1.33333	20.2967	1.19667	3.56622	7.8e-05	0.000825606	hycA	NP_417205.1	regulator of the transcriptional regulator FhlA
gene-b0778	8.66667	0.666667	4.77333	0.263333	3.56203	0.000838379	0.00613681	bioD	NP_415299.1	dethiobiotin synthetase
gene-b3214	11.3333	1	5.42667	0.353333	3.43786	0.000109022	0.00111038	gltF	NP_417681.1	periplasmic protein GltF
gene-b4240	4668	470.667	901.267	70.3733	3.40051	5.49e-35	2.08e-31	treB	NP_418661.1	trehalose-specific PTS enzyme IIBC component
gene-b2062	7.33333	0.666667	1.91	0.13	3.3163	0.00277651	0.0162276	wza	NP_416566.1	outer membrane polysaccharide export protein Wza
gene-b4131	127	13.3333	15	1.35	3.25058	1.57e-14	1.42e-12	cadA	NP_418555.1	lysine decarboxylase 1
gene-b2625	7	0.666667	1.44667	0.13	3.2435	0.00226066	0.013852	yfjI	NP_417114.1	DUF3987 domain-containing protein YfjI
gene-b3311	149.333	16.6667	2858.78	240.05	3.18975	2.98e-15	3.23e-13	rpsQ	NP_417770.1	30S ribosomal subunit protein S17
gene-b4239	4027.67	470	638.77	57.7333	3.1864	1.1e-22	8.38e-20	treC	NP_418660.1	trehalose-6-phosphate hydrolase
gene-b2056	11.6667	1.33333	2.75667	0.24	3.09705	0.000931947	0.00661253	wcaD	NP_416560.1	colanic acid polymerase
gene-b0833	135.667	16	14.6967	1.50667	3.05247	8.99e-09	2.44e-07	pdeI	NP_415354.1	putative c-di-GMP phosphodiesterase PdeI
gene-b2713	8.33333	1	7.85	0.706667	2.97885	0.0038295	0.0210539	hydN	NP_417193.1	putative electron transport protein HydN
gene-b0565	1722.67	253.667	577.777	70.2233	2.7683	1.66e-13	1.13e-11	ompT	NP_415097.1	omptin family outer membrane protease OmpT
gene-b3312	86.6667	13.3333	11317.2	1272.24	2.74857	4.32e-12	2.13e-10	rpmC	NP_417771.1	50S ribosomal subunit protein L29
gene-b2060	24	4.33333	2.75667	0.343333	2.59653	0.000485193	0.003947	wzc	NP_416564.4	protein-tyrosine kinase Wzc
gene-b3317	13301	2238.33	5281.25	717.34	2.5908	1.08e-12	6.33e-11	rplB	NP_417776.1	50S ribosomal subunit protein L2
gene-b3316	533.333	90.3333	5825.77	758.217	2.57655	1.22e-14	1.13e-12	rpsS	NP_417775.1	30S ribosomal subunit protein S19
gene-b1634	3740	671.667	664.45	96.11	2.51268	2.79e-16	4.41e-14	dtpA	NP_416151.1	dipeptide/tripeptide:H(+) symporter DtpA
gene-b0141	8	1.33333	5.79	0.873333	2.47729	0.00991335	0.0443068	yadN	NP_414683.1	putative fimbrial protein YadN
gene-b2923	326	62.6667	213.043	31.5567	2.45495	1.95e-14	1.73e-12	argO	NP_417398.1	L-arginine exporter
gene-b1596	2699.67	546	617.937	93.9467	2.45277	2.17e-21	1.38e-18	ynfM	NP_416113.1	putative transporter YnfM
gene-b0509	7	1.33333	2.71	0.346667	2.44787	0.00493021	0.0257987	glxR	NP_415042.1	tartronate semialdehyde reductase 2
gene-b3314	18495.3	3529.33	9918.57	1528.02	2.42675	1.03e-17	2.06e-15	rpsC	NP_417773.1	30S ribosomal subunit protein S3
gene-b4254	40.3333	8.66667	12.7433	1.90333	2.39971	0.000441328	0.00363689	argI	NP_418675.1	ornithine carbamoyltransferase ArgI
gene-b0612	19.3333	3.66667	3.88333	0.636667	2.3964	0.0057469	0.0291921	citT	NP_415145.1	citrate:succinate antiporter
gene-b1531	31.6667	6.33333	74.21	11.0533	2.38906	5.04e-06	7.28e-05	marA	NP_416048.2	DNA-binding transcriptional dual regulator MarA
gene-b3319	12563.3	2502	8702.29	1366.4	2.38875	2.6e-20	1.1e-17	rplD	NP_417778.1	50S ribosomal subunit protein L4
gene-b2272	32.6667	7	35.3467	5.68333	2.33285	3.84e-05	0.000438969	yfbM	NP_416775.1	DUF1877 domain-containing protein YfbM
gene-b3315	2332.33	483.667	10222.1	1606.23	2.32707	1.81e-13	1.2e-11	rplV	NP_417774.1	50S ribosomal subunit protein L22
gene-b3313	5405.67	1143.33	9726.97	1560.88	2.32545	9.11e-13	5.49e-11	rplP	NP_417772.1	50S ribosomal subunit protein L16
gene-b3318	1338.33	278.667	9428.98	1467.08	2.32343	5.88e-19	1.86e-16	rplW	NP_417777.1	50S ribosomal subunit protein L23
gene-b3515	484	108.333	244.367	44.1267	2.19289	5.5e-08	1.28e-06	gadW	NP_417972.1	DNA-binding transcriptional dual regulator GadW
gene-b3320	27297.3	6358.67	18097.3	3302	2.18439	6.38e-13	3.97e-11	rplC	NP_417779.1	50S ribosomal subunit protein L3
gene-b0144	42.6667	10	14.7167	2.55667	2.18415	0.000430648	0.00356434	gluQ	NP_414686.3	glutamyl-Q tRNA(Asp) synthetase
gene-b2921	61	13.6667	22.6267	4.27333	2.17666	0.000141845	0.00139572	ygfI	NP_417396.4	putative DNA-binding transcriptional regulator YgfI
gene-b1629	372	95	42.2733	7.99667	2.12	7.54e-12	3.45e-10	rsxC	NP_416146.1	SoxR [2Fe-2S] reducing system protein RsxC
gene-b1609	190	45.6667	40.9833	7.74	2.11889	1.14e-07	2.42e-06	rstB	NP_416126.1	sensory histidine kinase RstB
gene-b3321	1266	296.667	7291.85	1313.4	2.11382	1.19e-09	3.85e-08	rpsJ	NP_417780.1	30S ribosomal subunit protein S10
gene-b0706	13.6667	3	6.28	1.33333	2.1112	0.0115831	0.0496663	ybfD	NP_415234.1	H repeat-associated putative transposase YbfD
gene-b2838	57	14.6667	13.0067	2.42667	2.1098	1.37e-06	2.23e-05	lysA	NP_417315.1	diaminopimelate decarboxylase
gene-b0899	33	8	6.28333	1.22	2.10902	1.98e-05	0.000242527	ycaM	NP_415419.2	putative transporter YcaM
gene-b4116	26.3333	6.33333	12.5633	2.49	2.08228	0.00467187	0.0246849	adiY	NP_418540.1	DNA-binding transcriptional activator AdiY
gene-b4209	22.3333	6	13.47	2.47	2.06513	0.00626229	0.0312621	ytfE	NP_418630.1	iron-sulfur cluster repair protein YtfE
gene-b2234	861.667	217.667	93.0667	18.4267	2.06369	7.01e-13	4.3e-11	nrdA	NP_416737.1	ribonucleoside-diphosphate reductase 1 subunit alpha
gene-b2050	11	2.66667	2.55	0.523333	2.03509	0.00825935	0.0389214	wcaI	NP_416554.1	colanic acid biosynthesis fucosyltransferase WcaI
gene-b1247	3011.33	791.667	942.097	193.723	2.0327	5.1e-07	9.31e-06	oppF	NP_415763.1	murein tripeptide ABC transporter/oligopeptide ABC transporter ATP binding subunit OppF
gene-b0170	7631.33	1867.33	2954.17	600.767	2.02541	1.08e-10	4.22e-09	tsf	NP_414712.1	protein chain elongation factor EF-Ts
gene-b4487	13.3333	3.66667	61.6133	11.05	2.01268	0.00963704	0.043618	yjdP	YP_026281.1	protein YjdP
gene-b4265	21.3333	5.66667	4.64333	0.966667	2.0069	0.00531719	0.0272604	idnT	NP_418686.1	L-idonate/5-ketogluconate/gluconate transporter
gene-b0877	783.667	206.667	247.917	50.82	2.00398	3e-14	2.54e-12	ybjX	NP_415398.1	DUF535 domain-containing protein YbjX
gene-b2987	20.6667	5.66667	3.74667	0.743333	1.98825	0.000928397	0.00661253	pitB	NP_417461.1	metal phosphate:H(+) symporter PitB
gene-b1246	2016.67	547	612.663	131.243	1.96745	3.25e-08	7.66e-07	oppD	YP_025300.1	murein tripeptide ABC transporter/oligopeptide ABC transporter ATP binding subunit OppD
gene-b0905	1036.67	278.333	150.633	31.9933	1.966	6.98e-12	3.23e-10	ycaO	NP_415425.4	ribosomal protein S12 methylthiotransferase accessory factor YcaO
gene-b1628	107.667	29.6667	84.04	17.6267	1.96213	6.69e-08	1.52e-06	rsxB	NP_416145.1	SoxR [2Fe-2S] reducing system protein RsxB
gene-b2943	300.333	85.6667	58.8433	12.6333	1.94238	1.34e-11	5.76e-10	galP	NP_417418.1	galactose:H(+) symporter
gene-b0622	118.333	36.3333	101.777	21.64	1.9333	7.66e-05	0.000812928	pagP	NP_415155.1	Lipid A palmitoyltransferase
gene-b1244	978.333	271.667	332.397	72.8033	1.93108	3.49e-08	8.19e-07	oppB	NP_415760.1	murein tripeptide ABC transporter/oligopeptide ABC transporter inner membrane subunit OppB
gene-b4242	915	266	84.01	18.5533	1.92768	2.4e-09	7.35e-08	mgtA	NP_418663.1	Mg(2(+)) importing P-type ATPase
gene-b4087	14.3333	4	2.53333	0.56	1.91052	0.00487083	0.0255938	alsA	NP_418511.1	D-allose ABC transporter ATP binding subunit
gene-b4013	65.6667	18.6667	22.4	4.85667	1.90371	1.5e-05	0.000189936	metA	NP_418437.1	homoserine O-succinyltransferase
gene-b3516	2098	554	899.12	199.403	1.90188	0.000621299	0.00481697	gadX	NP_417973.1	DNA-binding transcriptional dual regulator GadX
gene-b2254	31.6667	8.33333	10.1267	2.34	1.90148	0.00105807	0.00725561	arnC	NP_416757.1	undecaprenyl-phosphate 4-deoxy-4-formamido-L-arabinose transferase
gene-b1139	392.667	106	147.717	33.1167	1.87797	0.000844179	0.00615554	lit	NP_415657.1	cell death peptidase Lit
gene-b3118	141.333	39.3333	49.4367	11.2	1.87668	0.000843145	0.00615554	tdcA	NP_417588.1	DNA-binding transcriptional activator TdcA
gene-b0834	69.6667	19.3333	14.8433	3.47	1.8748	0.000804646	0.00598209	dgcI	NP_415355.1	putative diguanylate cyclase DgcI
gene-b3341	3906.33	1108.33	3388.26	760.36	1.85816	1.36e-09	4.34e-08	rpsG	NP_417800.1	30S ribosomal subunit protein S7
gene-b3666	41.3333	12	8.11	1.9	1.85629	5.41e-05	0.000590398	uhpT	NP_418122.1	hexose-6-phosphate:phosphate antiporter
gene-b0835	334.333	102	70.66	16.3167	1.83436	1.13e-10	4.39e-09	rimO	NP_415356.1	ribosomal protein S12 methylthiotransferase RimO
gene-b3705	3482.67	1047	549.517	127.95	1.82862	1.72e-09	5.35e-08	yidC	NP_418161.1	membrane protein insertase YidC
gene-b3340	62375.3	18580.7	7379.03	1745.99	1.8157	4.01e-12	2.03e-10	fusA	NP_417799.1	elongation factor G
gene-b0411	2309.67	663	824.247	191.667	1.8156	2.52e-08	6.18e-07	tsx	NP_414945.1	nucleoside-specific channel-forming protein Tsx
gene-b1245	1293	401.667	458.707	109.48	1.81267	2.61e-07	5.08e-06	oppC	NP_415761.1	murein tripeptide ABC transporter/oligopeptide ABC transporter inner membrane subunit OppC
gene-b3261	71.6667	21.3333	555.973	123.537	1.80415	1.38e-05	0.000177041	fis	NP_417727.1	DNA-binding transcriptional dual regulator Fis
gene-b3117	637.333	201.333	206.343	48.96	1.78802	4.28e-05	0.000482755	tdcB	NP_417587.1	catabolic threonine dehydratase
gene-b2922	737.667	221.333	363.147	86.2967	1.78537	1.1e-09	3.6e-08	yggE	NP_417397.1	DUF541 domain-containing protein YggE
gene-b3636	19.3333	5.66667	42592	10717	1.78202	0.00711747	0.0344449	rpmG	NP_418093.1	50S ribosomal subunit protein L33
gene-b1374	50	14.6667	35.7667	8.81667	1.77108	4.12e-05	0.000467081	pinR	NP_415892.1	putative site-specific recombinase
gene-b1674	23.6667	7.66667	16.2333	3.72	1.76726	0.00244649	0.0146828	ydhY	NP_416189.1	putative 4Fe-4S ferredoxin-like protein YdhY
gene-b2890	2865.67	887.333	502.787	122.087	1.76343	2.41e-10	8.99e-09	lysS	NP_417366.1	lysine--tRNA ligase
gene-b1630	116.667	36.6667	32.9967	8.15667	1.76002	1.83e-07	3.71e-06	rsxD	NP_416147.1	SoxR [2Fe-2S] reducing system protein RsxD
gene-b3326	18	6	3.24667	0.75	1.74827	0.00689716	0.033679	gspE	NP_417785.1	Type II secretion system protein GspE
gene-b0945	114	34.3333	34.3667	8.57333	1.74705	4.62e-05	0.000514929	pyrD	NP_415465.1	dihydroorotate dehydrogenase%2C type 2
gene-b1608	242	75.6667	127.56	31.73	1.74359	8.16e-07	1.4e-05	rstA	NP_416125.2	DNA-binding transcriptional regulator RstA
gene-b1213	31	9.66667	65.6267	16.1033	1.74103	0.000626019	0.00483722	ychQ	NP_415731.1	SirB family protein YchQ
gene-b0772	310.333	97	67.92	17.2267	1.72072	3.16e-09	9.45e-08	ybhC	NP_415293.1	outer membrane lipoprotein YbhC
gene-b2517	519.667	174	133.357	33.6767	1.71949	7.2e-10	2.49e-08	rlmN	NP_417012.1	23S rRNA m(2)A2503 methyltransferase/tRNA m(2)A37 methyltransferase
gene-b2174	116	37	60.5167	15.1233	1.71158	9.81e-07	1.66e-05	lpxT	NP_416679.4	lipid A-core phosphotransferase
gene-b1286	1948.33	633.667	255.213	64.8367	1.70919	3.12e-10	1.15e-08	rnb	NP_415802.1	RNase II
gene-b1631	38	12.3333	24.9667	6.33667	1.70141	0.000152324	0.00148761	rsxG	NP_416148.1	SoxR [2Fe-2S] reducing system protein RsxG
gene-b2720	11	3.66667	9.91333	2.34	1.69945	0.00348464	0.0195253	hycF	NP_417200.1	formate hydrogenlyase subunit HycF
gene-b3342	1045.67	315	2519.3	609.77	1.69828	0.00025721	0.00231003	rpsL	NP_417801.1	30S ribosomal subunit protein S12
gene-b4201	1179.67	397.333	6453.5	1568.48	1.69623	0.000410541	0.00346499	priB	NP_418622.1	primosomal replication protein N
gene-b2721	104.333	33.6667	15.3433	3.89	1.69484	3.01e-05	0.000358871	hycE	NP_417201.1	formate hydrogenlyase subunit HycE
gene-b2722	53.6667	18	18.72	4.68667	1.67713	0.000572219	0.00449243	hycD	NP_417202.1	formate hydrogenlyase subunit HycD
gene-b1828	137.667	48.3333	29.0267	7.57	1.65215	4.03e-06	6.03e-05	yebQ	NP_416342.4	putative transporter YebQ
gene-b3552	79	28	48.4833	12.8567	1.65083	0.0011615	0.00789361	yiaD	YP_026228.1	PF13488 family lipoprotein YiaD
gene-b4218	316.333	106.667	65.68	17.41	1.64623	4.95e-09	1.42e-07	paeA	NP_418639.1	putative cadaverine/putrescine exporter
gene-b3213	406	141	79.2433	21.2433	1.63742	1.76e-09	5.42e-08	gltD	NP_417680.1	glutamate synthase subunit GltD
gene-b3687	118.333	40.3333	218.503	56.2133	1.63063	0.00209847	0.0130263	ibpA	NP_418142.1	small heat shock protein IbpA
gene-b2607	13652.3	4748	6300.71	1693.67	1.62639	4.98e-12	2.41e-10	trmD	NP_417098.1	tRNA m(1)G37 methyltransferase
gene-b2608	5956.33	1970.33	4940.31	1301.35	1.62561	4.1e-07	7.64e-06	rimM	NP_417099.4	ribosome maturation factor RimM
gene-b1600	219.667	80.3333	649.957	168.047	1.62426	3.07e-05	0.000363252	mdtJ	NP_416117.1	multidrug/spermidine efflux pump membrane subunit MdtJ
gene-b2566	792.667	276	280.567	75.73	1.61376	8.13e-10	2.78e-08	era	NP_417061.1	30S ribosomal subunit maturation GTPase Era
gene-b4156	443.333	151.333	82.14	22.5533	1.60066	4.39e-05	0.000490656	yjeM	NP_418580.2	putative transporter YjeM
gene-b4557	34.3333	13	619.14	152.333	1.59294	0.00203607	0.0127221	yidD	YP_588472.1	membrane protein insertion efficiency factor
gene-b4469	1210.67	442.333	135.83	37.9633	1.57353	1.31e-08	3.45e-07	ygiQ	YP_026196.1	radical SAM superfamily protein YgiQ
gene-b1243	11171.3	3969.67	1805.35	506.35	1.56955	1.8e-08	4.61e-07	oppA	NP_415759.1	oligopeptide ABC transporter periplasmic binding protein
gene-b2041	1549.33	531.667	429.137	119.057	1.56852	1.03e-06	1.71e-05	rfbB	NP_416545.1	dTDP-glucose 4%2C6-dehydratase 1
gene-b2170	71.6667	25.3333	18.05	5.12333	1.56797	0.0001767	0.00170376	setB	NP_416675.1	sugar exporter SetB
gene-b4203	2178	761.667	2939.25	807.053	1.55582	1.68e-06	2.69e-05	rplI	NP_418624.1	50S ribosomal subunit protein L9
gene-b2719	34	12	15.8267	4.38333	1.54683	0.00804923	0.0381761	hycG	NP_417199.1	formate hydrogenlyase subunit HycG
gene-b4375	1465.33	550.667	249.743	71.4033	1.54528	8.48e-10	2.85e-08	prfC	NP_418792.1	peptide chain release factor RF3
gene-b2565	132	48.6667	63.9367	17.8667	1.53129	0.00071163	0.00539897	recO	NP_417060.1	recombination mediator protein RecO
gene-b3635	43	15.6667	18.89	5.43	1.5276	0.000699142	0.00532272	mutM	NP_418092.1	DNA-formamidopyrimidine glycosylase
gene-b0621	194.667	74.3333	40.5733	11.53	1.52717	0.000168214	0.00163021	dcuC	NP_415154.1	anaerobic C4-dicarboxylate transporter DcuC
gene-b0949	1349.67	497.667	181.55	52.7833	1.52606	6.97e-10	2.43e-08	uup	NP_415469.1	ATP-binding protein Uup
gene-b2606	764.333	280.333	2714.7	750.75	1.52384	1.39e-07	2.92e-06	rplS	NP_417097.1	50S ribosomal subunit protein L19
gene-b1022	52.3333	19.3333	10.9767	3.23	1.51306	0.000875413	0.00631062	pgaC	NP_415541.1	poly-N-acetyl-D-glucosamine synthase subunit PgaC
gene-b4115	69	27	14.82	4.29	1.50864	0.000848458	0.00617489	adiC	NP_418539.1	arginine:agmatine antiporter
gene-b0059	900	343	74.4633	21.99	1.50841	4.2e-10	1.51e-08	rapA	NP_414601.1	RNA polymerase-binding ATPase and RNAP recycling factor
gene-b3896	19.3333	7	5.5	1.63667	1.50721	0.0108043	0.0469629	yiiG	NP_418332.1	DUF3829 domain-containing lipoprotein YiiG
gene-b2040	1387	502.333	502.237	147.56	1.4948	1.17e-05	0.000151573	rfbD	NP_416544.1	dTDP-4-dehydrorhamnose reductase
gene-b3871	7803	2929.67	1097.06	324.387	1.49458	7.86e-09	2.15e-07	bipA	YP_026274.1	50S ribosomal subunit assembly factor BipA
gene-b3249	114	44	128.35	37.12	1.48702	3e-06	4.63e-05	mreD	NP_417715.1	cell shape determining protein MreD
gene-b1125	271.667	102	108.593	31.9	1.48507	2.69e-07	5.2e-06	potB	NP_415643.3	spermidine preferential ABC transporter membrane subunit PotB
gene-b0908	428.667	163.333	93.3267	27.7567	1.47918	1.18e-07	2.5e-06	aroA	NP_415428.1	3-phosphoshikimate 1-carboxyvinyltransferase
gene-b4374	130.333	52.6667	74.9	21.7467	1.47606	0.00014218	0.00139572	yjjG	NP_418791.1	pyrimidine 5'-nucleotidase YjjG
gene-b3046	26.6667	10	2.66667	0.8	1.47367	0.00518772	0.026741	yqiG	-	putative outer membrane usher protein YqiG
gene-b3162	24443.7	9466	3251.49	977.147	1.47039	9.91e-06	0.000130248	deaD	NP_417631.2	ATP-dependent RNA helicase DeaD
gene-b1112	65	24.6667	1178.11	324.243	1.46407	0.000343336	0.00297793	bhsA	NP_415630.1	DUF1471 domain-containing multiple stress resistance outer membrane protein BhsA
gene-b1632	40.6667	15.6667	21.29	6.50333	1.45932	0.00158748	0.0102218	rsxE	NP_416149.1	SoxR [2Fe-2S] reducing system protein RsxE
gene-b3987	26851	10336.3	1556.65	473.753	1.45754	6.75e-09	1.9e-07	rpoB	NP_418414.1	RNA polymerase subunit beta
gene-b3988	20466.7	7801.67	1116.17	339.737	1.4547	1.4e-08	3.65e-07	rpoC	NP_418415.1	RNA polymerase subunit beta'
gene-b0423	1258	492.333	239.75	73.1433	1.45156	9.18e-08	2.04e-06	thiI	NP_414957.1	tRNA uridine 4-sulfurtransferase
gene-b2779	8586.33	3229.33	1819.94	551.457	1.44087	4.86e-07	8.93e-06	eno	NP_417259.1	enolase
gene-b3158	156	62.3333	47.8467	14.4033	1.43697	0.000110921	0.00112671	ubiU	NP_417627.1	ubiquinone biosynthesis protein UbiU
gene-b4200	1059.33	414	2126.29	625.88	1.43243	0.000854587	0.0062076	rpsF	NP_418621.5	30S ribosomal subunit protein S6
gene-b1633	37.3333	14.6667	23.8	7.25	1.43032	0.00016737	0.00163021	nth	NP_416150.1	endonuclease III
gene-b0996	4007	1548.67	995.03	306.577	1.42757	1.32e-08	3.45e-07	torC	NP_415516.1	cytochrome c menaquinol dehydrogenase TorC
gene-b1553	14	5.66667	15.21	4.37	1.42443	0.00982172	0.0441527	rzpQ	NP_416071.1	DUF2514 domain-containing protein RzpQ
gene-b0169	7137.67	2771.33	3515.11	1085.35	1.41587	1.65e-07	3.38e-06	rpsB	NP_414711.1	30S ribosomal subunit protein S2
gene-b2797	486.333	194.667	98.0033	30.5533	1.41426	1.02e-07	2.23e-06	sdaB	NP_417277.1	L-serine deaminase II
gene-b0903	42469.7	16738	4564.17	1422.97	1.40656	5.37e-06	7.67e-05	pflB	NP_415423.1	pyruvate formate-lyase
gene-b3931	1943.33	777	402.703	127.233	1.39416	6.99e-08	1.58e-06	hslU	NP_418366.1	ATPase component of the HslVU protease
gene-b3407	757.333	316.333	82.0567	26.05	1.39099	4.28e-09	1.26e-07	yhgF	NP_417866.4	putative RNA-binding protein YhgF
gene-b2609	126.667	49	2842.42	828.837	1.38971	2.81e-05	0.000339376	rpsP	NP_417100.1	30S ribosomal subunit protein S16
gene-b3211	34	14.6667	11.5133	3.63	1.38966	0.0088474	0.0410896	yhcC	NP_417678.1	radical SAM family oxidoreductase YhcC
gene-b0406	1857	757	486.827	155.233	1.37997	2.78e-08	6.68e-07	tgt	NP_414940.1	tRNA-guanine transglycosylase
gene-b1743	689.667	281.333	775.817	239.8	1.37859	0.000138519	0.00136684	spy	NP_416257.1	ATP-independent periplasmic chaperone
gene-b0287	554	230	377.89	118.973	1.37766	8.08e-05	0.000848409	yagU	NP_414821.1	DUF1440 domain-containing inner membrane protein YagU
gene-b2964	265.667	109	59.9767	19.0033	1.37604	2.16e-05	0.000263074	nupG	NP_417439.4	nucleoside:H(+) symporter NupG
gene-b4129	13187.7	5325.67	2345.4	746.22	1.3738	1.42e-07	2.97e-06	lysU	NP_418553.1	lysine--tRNA ligase/Ap4A synthetase/Ap3A synthetase
gene-b1835	270.333	113.667	51.82	16.4367	1.3705	3.93e-06	5.93e-05	rsmF	NP_416349.2	16S rRNA m(5)C1407 methyltransferase
gene-b3508	606	246.667	381.59	120.503	1.37004	2.95e-05	0.000353056	yhiD	NP_417965.1	inner membrane protein YhiD
gene-b0243	542.333	219	124.287	40.09	1.36861	2.86e-07	5.48e-06	proA	NP_414778.1	glutamate-5-semialdehyde dehydrogenase
gene-b3476	355.333	152.667	61.1167	19.44	1.36634	7.17e-06	9.8e-05	nikA	NP_417933.1	Ni(2(+)) ABC transporter periplasmic binding protein
gene-b3740	72.6667	29.6667	46.6033	14.8133	1.36458	0.000595949	0.00464889	rsmG	NP_418196.1	16S rRNA m(7)G527 methyltransferase
gene-b2393	238.667	97.6667	56.36	17.7967	1.35832	0.000178288	0.00171473	nupC	NP_416894.1	nucleoside:H(+) symporter NupC
gene-b0911	39127.7	15997.7	6094.43	1982.15	1.35459	3.48e-07	6.52e-06	rpsA	NP_415431.1	30S ribosomal subunit protein S1
gene-b1469	63.3333	26.6667	12.5867	4.07667	1.35325	0.00164352	0.0105468	narU	NP_415986.1	nitrate/nitrite transporter NarU
gene-b1435	377.333	158.333	49.78	16.0833	1.35178	7.11e-07	1.23e-05	rlhA	NP_415952.2	23S rRNA 5-hydroxycytidine C2501 synthase
gene-b2014	122.667	50	24.88	8.13	1.35087	0.00774578	0.0369212	plaP	NP_416518.2	putrescine:H(+) symporter PlaP
gene-b3559	4688	1945.67	563.417	183.297	1.34582	1.02e-06	1.71e-05	glyS	NP_418016.1	glycine--tRNA ligase subunit beta
gene-b2351	264.667	105	95.6133	31.03	1.34521	0.00392867	0.0215058	yfdH	NP_416852.1	bactoprenol glucosyl transferase
gene-b3250	674.333	295	183.04	59.47	1.34351	4.17e-07	7.73e-06	mreC	NP_417716.1	cell shape determining protein MreC
gene-b1025	237.333	95.3333	51.0333	16.7933	1.33808	0.010228	0.0452344	dgcT	NP_415544.1	putative diguanylate cyclase DgcT
gene-b3184	850.667	377.333	278.573	93.1267	1.31104	9.95e-07	1.68e-05	yhbE	NP_417651.1	putative transporter YhbE
gene-b1479	4719.33	1999.33	722.373	241.137	1.31047	9.13e-06	0.000121295	maeA	NP_415996.2	malate dehydrogenase (oxaloacetate-decarboxylating)
gene-b2697	6302.67	2700.67	588.19	198.167	1.30599	2.27e-08	5.67e-07	alaS	NP_417177.1	alanine--tRNA ligase/DNA-binding transcriptional repressor
gene-b0029	560.333	248.667	184.84	62.03	1.30233	2.29e-07	4.51e-06	ispH	NP_414570.1	4-hydroxy-3-methylbut-2-enyl diphosphate reductase
gene-b3294	1694.67	711.333	3798.41	1220.18	1.30097	0.00242201	0.0145589	rplQ	NP_417753.1	50S ribosomal subunit protein L17
gene-b1876	916.333	387.333	136.483	46.0833	1.29727	5.19e-07	9.43e-06	argS	NP_416390.1	arginine--tRNA ligase
gene-b1913	1764	761	247.693	83.5667	1.29196	2.24e-06	3.54e-05	uvrC	NP_416423.4	UvrABC excision nuclease subunit C
gene-b0465	878	375	61.34	21.03	1.28426	1.64e-07	3.38e-06	mscK	NP_414998.1	potassium dependent%2C small conductance mechanosensitive channel
gene-b1090	1808	804.667	514.363	177.003	1.28016	3.38e-06	5.15e-05	plsX	NP_415608.2	putative phosphate acyltransferase
gene-b1707	151.333	66.3333	81.38	27.99	1.25841	0.0022019	0.0135576	rflP	NP_416222.1	anti-FlhDC factor RflP
gene-b3822	466.333	212	66.7167	23.2033	1.2573	1.35e-07	2.85e-06	recQ	YP_026263.3	ATP-dependent DNA helicase RecQ
gene-b3212	1894.33	866	97.3367	34.3633	1.25456	1.62e-05	0.000202166	gltB	NP_417679.2	glutamate synthase subunit GltB
gene-b3396	660.333	299.333	63.7267	22.2	1.25061	7.48e-07	1.29e-05	mrcA	NP_417855.4	peptidoglycan glycosyltransferase/peptidoglycan DD-transpeptidase MrcA
gene-b0700	415	194.667	23.1133	8.10333	1.25014	0.00118388	0.00801706	rhsC	NP_415229.1	rhs element protein RhsC
gene-b2143	290	130.667	108.303	37.29	1.24787	3.29e-05	0.000382236	cdd	NP_416648.1	cytidine/deoxycytidine deaminase
gene-b2891	1366.33	626	372.61	130.173	1.24677	1.04e-07	2.25e-06	prfB	NP_417367.1	peptide chain release factor RF2
gene-b2400	2682	1186	513.827	178.13	1.24674	4.72e-06	6.95e-05	gltX	NP_416899.1	glutamate--tRNA ligase
gene-b0405	713.333	334.333	198.8	69.5067	1.23976	9.78e-06	0.000129049	queA	NP_414939.1	tRNA preQ1(34) S-adenosylmethionine ribosyltransferase-isomerase
gene-b1838	70	31.3333	42.67	15.07	1.23164	0.00140497	0.00915519	pphA	NP_416352.4	phosphoprotein phosphatase 1
gene-b3159	107.333	49	39.7433	13.9067	1.23062	0.000389008	0.00331355	ubiV	NP_417628.2	ubiquinone biosynthesis protein UbiV
gene-b3365	206	93	19.8	6.88	1.22585	0.0111886	0.048192	nirB	NP_417824.1	nitrite reductase (NADH) large subunit
gene-b3230	3719	1669	7880.59	2705.23	1.21634	1.59e-06	2.55e-05	rpsI	NP_417697.1	30S ribosomal subunit protein S9
gene-b0916	179	85	42.1367	14.9633	1.2148	0.000319434	0.0027952	ycaQ	NP_415436.1	interstrand DNA crosslink repair glycosylase
gene-b2845	208	95	49.4533	17.7467	1.21275	0.000265437	0.0023727	yqeG	NP_417322.1	putative transporter YqeG
gene-b0381	865	397.333	234.347	84.28	1.20836	2.92e-07	5.58e-06	ddlA	NP_414915.1	D-alanine--D-alanine ligase A
gene-b1474	595.333	285.667	47.1267	16.9333	1.2053	1.24e-05	0.000161414	fdnG	NP_415991.1	formate dehydrogenase N subunit alpha
gene-b4053	404.667	189.667	111.447	39.8467	1.20284	5.11e-05	0.000564831	alr	NP_418477.1	alanine racemase 1
gene-b3295	22918	10615	7167.24	2597.87	1.19705	1.57e-07	3.27e-06	rpoA	NP_417754.1	RNA polymerase subunit alpha
gene-b2679	574	267.667	177.157	65.2267	1.19454	0.000614686	0.00477544	proX	NP_417165.1	glycine betaine ABC transporter periplasmic binding protein ProX
gene-b2039	1756	788.333	672.927	245.123	1.19451	0.00439627	0.02349	rfbA	NP_416543.1	glucose-1-phosphate thymidylyltransferase 1
gene-b2298	107	51	19.2733	7.15667	1.17749	0.00538581	0.0275751	yfcC	NP_416801.2	putative transporter YfcC
gene-b2028	107	46.3333	26.7267	10.0233	1.17664	0.0103215	0.045436	ugd	NP_416532.1	UDP-glucose 6-dehydrogenase
gene-b3260	1860	887.667	598.853	219.983	1.1765	1.01e-06	1.69e-05	dusB	NP_417726.1	tRNA-dihydrouridine synthase B
gene-b0028	131.333	61.3333	177.24	63.1167	1.17513	0.00610923	0.0306187	fkpB	NP_414569.1	peptidyl-prolyl cis-trans isomerase FkpB
gene-b3225	115.667	57.6667	42.94	15.6567	1.17453	0.00138241	0.00902369	nanA	NP_417692.1	N-acetylneuraminate lyase
gene-b0242	641.333	318	176.24	65.1233	1.17298	4.99e-06	7.24e-05	proB	NP_414777.1	glutamate 5-kinase
gene-b0473	2870.33	1339	395.277	145.717	1.17166	3.09e-05	0.000364399	htpG	NP_415006.1	chaperone protein HtpG
gene-b3741	1823.67	902.333	250.683	92.8733	1.17065	2.91e-06	4.52e-05	mnmG	NP_418197.1	5-carboxymethylaminomethyluridine-tRNA synthase subunit MnmG
gene-b1124	379.333	175.333	167.21	61.9967	1.16896	8.15e-05	0.000852829	potC	NP_415642.1	spermidine preferential ABC transporter membrane subunit PotC
gene-b3673	359.333	179.667	89.8667	33.2	1.16764	3.18e-05	0.000370194	emrD	NP_418129.2	multidrug efflux pump EmrD
gene-b3189	940	453.667	209.707	77.2167	1.16438	6.87e-06	9.45e-05	murA	NP_417656.1	UDP-N-acetylglucosamine 1-carboxyvinyltransferase
gene-b2526	3001.67	1467	421.093	156.88	1.16402	1.56e-05	0.000196307	hscA	NP_417021.1	iron-sulfur cluster biosynthesis chaperone HscA
gene-b2746	116	56.3333	137.95	49.73	1.16307	0.000818726	0.00603997	ispF	NP_417226.1	2-C-methyl-D-erythritol 2%2C4-cyclodiphosphate synthase
gene-b1088	2416.67	1113	2263.7	827.18	1.16244	1.49e-05	0.000189363	yceD	NP_415606.1	DUF177 domain-containing protein YceD
gene-b2748	40	20	250.24	87.1933	1.1519	0.00969057	0.0437747	ftsB	NP_417228.1	cell division protein FtsB
gene-b3339	44715.3	21201	10904.1	4073.51	1.15086	6.85e-07	1.2e-05	tufA	NP_417798.1	translation elongation factor Tu 1
gene-b0738	60.3333	28	92.54	33.86	1.1492	0.00648596	0.0320835	tolR	NP_415266.1	Tol-Pal system protein TolR
gene-b0194	3039.33	1475.33	459.33	173.073	1.1369	2.79e-06	4.36e-05	proS	NP_414736.1	proline--tRNA ligase
gene-b0184	2304.33	1144	157.56	59.9767	1.13554	1.6e-05	0.000200961	dnaE	NP_414726.1	DNA polymerase III subunit alpha
gene-b3631	882	423.667	234.507	89.2567	1.12984	0.000100715	0.00103972	waaG	NP_418088.1	lipopolysaccharide glucosyltransferase I
gene-b1714	3567.33	1787.67	1138.36	434.597	1.12795	6.82e-06	9.42e-05	pheS	NP_416229.1	phenylalanine--tRNA ligase subunit alpha
gene-b0390	281.667	137	162.477	61.3967	1.12095	0.000211896	0.00197787	aroM	NP_414924.1	protein AroM
gene-b2567	364.667	178.333	204.65	77.6233	1.11751	6.37e-06	8.9e-05	rnc	NP_417062.1	RNase III
gene-b4034	307.667	147.667	75.2967	29.0367	1.1113	0.000410363	0.00346499	malE	NP_418458.1	maltose ABC transporter periplasmic binding protein
gene-b3114	678.667	337.333	73.01	28.22	1.10917	3.36e-05	0.000389053	tdcE	YP_026205.1	2-ketobutyrate formate-lyase/pyruvate formate-lyase 4
gene-b1117	516.333	262	275.847	105.16	1.10607	8.23e-05	0.000859143	lolD	NP_415635.4	lipoprotein release complex - ATP binding subunit
gene-b1717	95.3333	47.3333	10086.1	3460.26	1.10134	0.00148979	0.00967471	rpmI	NP_416232.3	50S ribosomal subunit protein L35
gene-b1658	487.333	247.667	144.593	56.2133	1.09342	6.55e-06	9.08e-05	purR	NP_416175.1	DNA-binding transcriptional repressor PurR
gene-b4328	4605.67	2342.67	1111.86	431.343	1.08812	0.00556406	0.0283403	iadA	NP_418748.1	isoaspartyl dipeptidase
gene-b3185	334	158.667	5840.73	2120.14	1.08735	0.00269659	0.0158827	rpmA	NP_417652.1	50S ribosomal subunit protein L27
gene-b3183	2103.33	1092	533.633	210.033	1.08734	0.000240831	0.0021888	obgE	NP_417650.1	GTPase ObgE
gene-b3630	409	201.333	177.753	69.9433	1.08724	0.000129853	0.00128802	waaP	NP_418087.1	lipopolysaccharide core heptose (I) kinase
gene-b4155	199.667	100.333	64.8767	25.29	1.08336	0.00032457	0.0028216	epmA	NP_418579.2	EF-P-lysine lysyltransferase
gene-b1896	3790.67	1956	740.403	291.47	1.07662	4.59e-06	6.79e-05	otsA	NP_416410.1	trehalose-6-phosphate synthase
gene-b0197	469.333	233.333	194.807	76.2167	1.07599	2.51e-05	0.00030429	metQ	NP_414739.1	L-methionine/D-methionine ABC transporter membrane anchored binding protein
gene-b2685	96.3333	50	23.67	9.26667	1.0752	0.00130431	0.00867787	emrA	NP_417170.1	multidrug efflux pump membrane fusion protein EmrA
gene-b3296	8383	4173.67	5524.99	2153.08	1.07327	9.77e-06	0.000129049	rpsD	NP_417755.1	30S ribosomal subunit protein S4
gene-b1636	193.667	96	74.4133	29.1033	1.07025	0.000322369	0.0028089	pdxY	NP_416153.1	pyridoxal kinase 2
gene-b2576	1067	570.333	224.133	88.83	1.06467	8.39e-05	0.000873348	srmB	NP_417071.1	ATP-dependent RNA helicase SrmB
gene-b3345	88	45.6667	200.79	76.2333	1.06016	0.000789062	0.00588598	tusD	NP_417804.1	sulfurtransferase complex subunit TusD
gene-b1086	198.667	103	66.9	26.7367	1.05236	0.0012742	0.00850732	rluC	NP_415604.1	23S rRNA pseudouridine(955/2504/2580) synthase
gene-b1475	103	51.6667	37.81	15.1033	1.04933	0.00181798	0.0115687	fdnH	NP_415992.1	formate dehydrogenase N subunit beta
gene-b1123	820.333	409.333	235.717	95.1133	1.04582	3.94e-05	0.000449261	potD	NP_415641.1	spermidine preferential ABC transporter periplasmic binding protein
gene-b2747	256	139.667	137.66	54.67	1.04396	0.000756932	0.00568297	ispD	NP_417227.1	2-C-methyl-D-erythritol 4-phosphate cytidylyltransferase
gene-b3791	310.333	164	80.2167	32.4133	1.0435	0.000188549	0.00179523	wecE	NP_418238.1	dTDP-4-dehydro-6-deoxy-D-glucose transaminase
gene-b1732	1267.67	671.333	140.613	56.78	1.04119	3.17e-05	0.000370194	katE	YP_025308.1	catalase HPII
gene-b3539	121	65.6667	27.5567	11.0567	1.03745	0.000931584	0.00661253	yhjV	NP_417996.1	putative transporter YhjV
gene-b2780	2832.67	1472.33	458.413	185.147	1.03701	1.37e-05	0.000175969	pyrG	NP_417260.1	CTP synthetase
gene-b1868	156.333	83.6667	64.3	25.73	1.03612	0.00274149	0.0160724	yecE	NP_416382.1	DUF72 domain-containing protein YecE
gene-b3497	74.6667	41.6667	36.82	14.4533	1.03328	0.00911717	0.0418311	rsmJ	NP_417954.1	16S rRNA m(2)G1516 methyltransferase
gene-b0680	2662.33	1395.33	423.023	171.203	1.03026	1.62e-05	0.000202166	glnS	NP_415206.1	glutamine--tRNA ligase
gene-b2214	107	57	29.7667	11.9567	1.02638	0.00985439	0.0441527	ftp	NP_416718.1	FAD:protein FMN transferase
gene-b1822	211.667	111	89.0833	36.5833	1.02134	0.000790169	0.00588598	rlmA	NP_416336.1	23S rRNA m(1)G745 methyltransferase
gene-b3168	16381.3	8735.67	1493.3	619.367	1.01847	4.38e-05	0.000490428	infB	YP_010283915.1	translation initiation factor IF-2beta'	infB	NP_417637.1	translation initiation factor IF-2beta'	infB	YP_010283916.1	translation initiation factor IF-2beta'
gene-b2733	743	396.333	70.58	29.11	1.01014	0.000225661	0.00206575	mutS	NP_417213.1	DNA mismatch repair protein MutS
gene-b3790	140	75.6667	80.9267	33.2633	1.00464	0.000554556	0.00437996	rffC	YP_026256.2	RffC
gene-b3259	177.333	95.3333	65.01	26.69	1.00449	0.00133793	0.00882767	prmA	NP_417725.1	ribosomal protein L11 methyltransferase
gene-b4471	182	99	37.2367	15.5	1.0034	0.00101218	0.00700231	tdcG	YP_026204.1	L-serine deaminase III
gene-b3955	254.333	132	37.6467	15.5733	1.00333	0.000462197	0.00378424	eptC	NP_418390.1	phosphoethanolamine transferase EptC
gene-b3305	9434	4935	8381.12	3396.01	1.00272	0.000965169	0.00676508	rplF	NP_417764.1	50S ribosomal subunit protein L6
gene-b1897	1330	700	575.097	236.05	1.0022	5.19e-05	0.000571257	otsB	NP_416411.1	trehalose-6-phosphate phosphatase
gene-b2127	60.6667	131.667	29.3233	48.53	-1.00049	0.00905264	0.041731	mlrA	NP_416631.1	DNA-binding transcriptional activator MlrA
gene-b3364	35.3333	78	8.59333	14.46	-1.00484	0.00187132	0.0118684	tsgA	NP_417823.1	putative transporter TsgA
gene-b2600	854.667	1882	227.973	384.673	-1.00529	0.000183351	0.00175454	tyrA	NP_417091.1	fused chorismate mutase/prephenate dehydrogenase
gene-b3588	599.333	1326	107.083	178.5	-1.01355	8.9e-05	0.000921161	aldB	NP_418045.4	aldehyde dehydrogenase B
gene-b2463	7456.33	16287	822.35	1383.56	-1.01397	0.000124168	0.00124135	maeB	NP_416958.1	malate dehydrogenase (oxaloacetate-decarboxylating) (NADP(+))
gene-b2308	61	139.333	34.58	58.08	-1.01495	0.00604022	0.0303167	hisQ	NP_416811.1	lysine/arginine/ornithine ABC transporter/histidine ABC transporter%2C membrane subunit HisQ
gene-b2135	75.6667	159.667	54.84	91.6967	-1.01975	0.0108481	0.0470995	yohC	NP_416639.2	putative inner membrane protein
gene-b3816	48	111.667	16.5067	27.5667	-1.01978	0.00666132	0.0327802	corA	NP_418260.1	Ni(2(+))/Co(2(+))/Mg(2(+)) transporter
gene-b2101	31.3333	68.6667	15.7633	26.2533	-1.02327	0.00867234	0.0404745	yegW	NP_416604.1	putative DNA-binding transcriptional regulator YegW
gene-b2549	58	129	4.21667	7.18333	-1.02477	0.00799779	0.0379795	yphG	NP_417044.4	DUF5107 domain-containing protein YphG
gene-b4154	4181	9288	596.833	1009.21	-1.02715	0.000213302	0.00198126	frdA	NP_418578.1	fumarate reductase flavoprotein subunit
gene-b1859	200	460	92.04	155.913	-1.02792	0.00155177	0.0100088	znuB	NP_416373.1	Zn(2(+)) ABC transporter membrane subunit
gene-b3236	4269	9100.67	1406.08	2358.21	-1.0289	0.00183679	0.0116689	mdh	NP_417703.1	malate dehydrogenase
gene-b0418	329.667	735.667	329.917	556.21	-1.03644	0.000534297	0.00426428	pgpA	NP_414952.1	phosphatidylglycerophosphatase A
gene-b2151	86.3333	199.667	25.5133	43.0667	-1.03765	0.0073407	0.03539	galS	NP_416656.1	DNA-binding transcriptional dual regulator GalS
gene-b1136	14090.7	31885.7	3266.46	5642.61	-1.0401	4.16e-05	0.000469957	icd	NP_415654.1	isocitrate dehydrogenase
gene-b3751	2161.67	4743	786.9	1333.84	-1.04546	0.000626457	0.00483722	rbsB	NP_418207.1	ribose ABC transporter periplasmic binding protein
gene-b3161	7545.67	17193	1757.19	3044.9	-1.0478	0.0013101	0.00870116	mtr	NP_417630.1	tryptophan:H(+) symporter Mtr
gene-b1858	160.667	355.333	75.9433	129.097	-1.04926	5.52e-05	0.000601319	znuC	NP_416372.1	Zn(2(+)) ABC transporter ATP binding subunit
gene-b3820	59	134	76.3633	130.823	-1.05866	0.00937651	0.0428739	yigI	NP_418264.4	putative thioesterase YigI
gene-b1006	45.3333	104	9.95667	17.1867	-1.06703	0.00464238	0.0245975	rutG	NP_415526.4	pyrimidine:H(+) symporter
gene-b1516	220	497.333	66.3167	116.117	-1.06751	0.000743524	0.00562678	lsrB	NP_416033.1	Autoinducer-2 ABC transporter periplasmic binding protein
gene-b3154	53.6667	128	81.1033	137.65	-1.07003	0.00485805	0.0255938	yhbP	NP_417623.1	putative FMN binding protein YhbP
gene-b4153	1282	2974	637.767	1105.89	-1.07142	3.55e-05	0.00040914	frdB	NP_418577.1	fumarate reductase iron-sulfur protein
gene-b0831	69	160.333	24.53	43.3333	-1.07606	0.00101376	0.00700231	gsiC	NP_415352.1	glutathione ABC transporter membrane subunit GsiC
gene-b2902	30.6667	73	15.26	26.53	-1.08305	0.0104029	0.0456053	ygfF	NP_417378.1	putative oxidoreductase YgfF
gene-b1199	77	175.333	50.04	87.4	-1.08701	0.00131695	0.00873139	dhaL	NP_415717.1	dihydroxyacetone kinase subunit L
gene-b0653	186.667	436.667	106.77	187.82	-1.08771	0.000449041	0.00368447	gltK	NP_415186.1	glutamate/aspartate ABC transporter membrane subunit GltK
gene-b4198	38	88.3333	21.87	38.6533	-1.08791	0.0100585	0.0447449	ulaF	NP_418619.1	L-ribulose-5-phosphate 4-epimerase UlaF
gene-b3929	621.333	1367.67	719.8	1259.54	-1.09233	0.00203341	0.0127221	rraA	NP_418364.1	ribonuclease E inhibitor protein A
gene-b0124	1820	4254	186.91	333.62	-1.093	0.00052399	0.00420854	gcd	NP_414666.1	quinoprotein glucose dehydrogenase
gene-b2344	312.333	732.333	63.1967	112.02	-1.09341	0.00296586	0.0171235	fadL	NP_416846.2	long-chain fatty acid outer membrane channel/bacteriophage T2 receptor
gene-b2239	19745.3	44453.3	5571.05	9849.71	-1.09433	0.000821648	0.0060493	glpQ	NP_416742.1	glycerophosphoryl diester phosphodiesterase GlpQ
gene-b2426	1467.33	3357.33	645.24	1151.38	-1.10915	4.92e-05	0.000547059	ucpA	NP_416921.4	oxidoreductase UcpA
gene-b3892	855.667	1996.33	540.973	966.103	-1.11338	0.000198037	0.00186223	fdoI	NP_418328.1	formate dehydrogenase O subunit gamma
gene-b3592	61.6667	144.333	42.67	76.63	-1.1173	0.000220988	0.0020377	yibF	NP_418049.1	glutathione transferase-like protein YibF
gene-b1816	595.667	1384.33	102.17	185.117	-1.12191	1.21e-06	1.99e-05	yoaE	NP_416330.1	TerC family inner membrane protein YoaE
gene-b3403	5424	12781.3	878.517	1599.15	-1.13022	8.42e-05	0.000873917	pck	NP_417862.1	phosphoenolpyruvate carboxykinase (ATP)
gene-b1610	118.333	281	40.85	74.4	-1.13033	2.97e-05	0.000354502	tus	NP_416127.1	DNA replication terminus site-binding protein
gene-b1306	1661	3768	5019.7	8708.7	-1.13092	3.05e-05	0.000361512	pspC	NP_415822.1	phage shock protein C
gene-b1421	49	120	8.04667	14.7133	-1.13138	0.000887632	0.00637451	trg	NP_415938.1	methyl-accepting chemotaxis protein Trg
gene-b0495	125.667	309	71.87	129.983	-1.13235	0.000354854	0.00305689	ybbA	NP_415028.1	putative ABC transporter ATP-binding protein YbbA
gene-b2437	36.3333	86.3333	10.86	19.5967	-1.13718	0.00241519	0.0145589	eutR	NP_416932.1	putative DNA-binding transcriptional regulator EutR
gene-b0452	172.333	419.667	67.3467	123.557	-1.1374	0.000118	0.0011828	tesB	NP_414986.1	acyl-CoA thioesterase II
gene-b2241	10689	26355.7	1758.7	3213.44	-1.13808	7.2e-05	0.000767834	glpA	NP_416744.1	anaerobic glycerol-3-phosphate dehydrogenase subunit A
gene-b4214	236	558.333	115.937	213.763	-1.14387	8.05e-05	0.000847279	cysQ	NP_418635.1	3'(2')%2C5'-bisphosphate nucleotidase
gene-b1264	6557.67	16368	1132.4	2112.02	-1.14426	0.00364552	0.0202772	trpE	NP_415780.1	anthranilate synthase subunit TrpE
gene-b3773	225	559.333	82.8967	153.247	-1.14508	1.87e-05	0.000230178	ilvY	NP_418221.1	DNA-binding transcriptional dual regulator IlvY
gene-b2584	1486.33	3591	135.983	250.037	-1.14713	8.33e-06	0.000112171	patZ	NP_417079.1	peptidyl-lysine N-acetyltransferase
gene-b0112	246	599.333	49.7633	91.8067	-1.14917	1.65e-05	0.000204939	aroP	NP_414654.1	aromatic amino acid:H(+) symporter AroP
gene-b2020	941.667	2372.67	202.357	380.267	-1.15125	0.00192025	0.012118	hisD	NP_416524.1	histidinal/histidinol dehydrogenase
gene-b2204	122.667	307.333	48.53	88.8533	-1.16116	0.000752396	0.00567133	napH	NP_416708.1	ferredoxin-type protein NapH
gene-b0861	80.6667	193.333	47.1867	86.2733	-1.16202	0.00093296	0.00661253	artM	NP_415382.1	L-arginine ABC transporter membrane subunit ArtM
gene-b4003	89.6667	220	17.54	32.76	-1.16823	0.000818791	0.00603997	zraS	NP_418431.1	sensor histidine kinase ZraS
gene-b0446	70.3333	170.667	29.1233	55.07	-1.17832	3.17e-05	0.000370194	cof	NP_414980.2	HMP-PP phosphatase
gene-b0655	613.667	1505.33	214.23	402.693	-1.18352	0.000111704	0.00112862	gltI	NP_415188.1	glutamate/aspartate ABC transporter periplasmic binding protein
gene-b4171	3229	7926.33	1068.76	2038.92	-1.18541	5.07e-06	7.3e-05	miaA	NP_418592.1	tRNA dimethylallyltransferase
gene-b4123	221.667	557	47.22	90.23	-1.18806	0.000964939	0.00676508	dcuB	NP_418547.1	anaerobic C4-dicarboxylate transporter DcuB
gene-b0118	12970.3	32761.7	1222.2	2339.05	-1.18977	5.2e-05	0.000571274	acnB	NP_414660.1	AcnB
gene-b1598	82.3333	202	32.86	62.6267	-1.19019	0.00245756	0.014726	ydgD	NP_416115.1	putative serine protease YdgD
gene-b3894	15938.7	39748.7	1235.97	2365.4	-1.19472	0.00123941	0.00833367	fdoG	NP_418330.1	formate dehydrogenase O subunit alpha
gene-b3468	198.667	489.667	128.757	245.94	-1.21166	3.21e-06	4.94e-05	yhhN	NP_417925.1	PF07947 family protein YhhN
gene-b2220	191.667	488.333	38.3833	74.23	-1.21412	6.18e-06	8.66e-05	atoC	NP_416724.1	DNA-binding transcriptional activator/ornithine decarboxylase inhibitor AtoC
gene-b1659	104	261.333	36.74	71.1133	-1.21505	0.000399208	0.00339282	punR	NP_416176.1	DNA-binding transcriptional activator PunR
gene-b3458	49.3333	122.667	13.17	25.5533	-1.21531	0.000711998	0.00539897	livK	NP_417915.1	L-leucine/L-phenylalanine ABC transporter periplasmic binding protein
gene-b3454	12	31	6.39667	12.2433	-1.21623	0.00841348	0.039509	livF	NP_417911.4	branched chain amino acid/phenylalanine ABC transporter ATP binding subunit LivF
gene-b3893	2352.67	6066	834.31	1625.08	-1.21972	0.000500415	0.00403625	fdoH	NP_418329.1	formate dehydrogenase O subunit beta
gene-b4140	43.6667	110.667	54.6433	103.53	-1.22038	0.00372086	0.0205458	fxsA	NP_418564.2	protein FxsA
gene-b3749	665.333	1686.33	119.567	231.06	-1.2243	7.24e-06	9.86e-05	rbsA	NP_418205.1	ribose ABC transporter ATP binding subunit
gene-b1279	21	53.3333	135.373	247.977	-1.22492	0.00364491	0.0202772	lapA	NP_415795.1	lipopolysaccharide assembly protein A
gene-b2203	29.3333	79.3333	42.4767	80.3167	-1.24133	0.00340237	0.019149	napB	NP_416707.4	periplasmic nitrate reductase cytochrome c550 protein
gene-b2310	224	557.333	97.3733	191.843	-1.24467	3.79e-05	0.000435167	argT	NP_416813.1	lysine/arginine/ornithine ABC transporter periplasmic binding protein
gene-b4305	51	137.667	13.8433	26.9033	-1.24516	0.00127814	0.00851872	sgcX	NP_418725.4	putative endoglucanase with Zn-dependent exopeptidase domain
gene-b0854	22	57.6667	5.81667	11.6	-1.24699	0.0026157	0.0155753	potF	NP_415375.1	putrescine ABC transporter periplasmic binding protein
gene-b2303	14	35.3333	41.07	78.6467	-1.25389	0.00644104	0.0319029	folX	NP_416806.1	dihydroneopterin triphosphate 2'-epimerase
gene-b1004	4488	11236.3	3160.82	6197.46	-1.2582	0.000310486	0.00273674	wrbA	NP_415524.1	NAD(P)H:quinone oxidoreductase
gene-b4151	739.333	2004.67	2307.41	4421.96	-1.25908	0.000106902	0.00109172	frdD	NP_418575.1	fumarate reductase membrane protein FrdD
gene-b1308	140	344.667	764.203	1433.39	-1.26574	0.00368247	0.0203635	pspE	NP_415824.1	thiosulfate sulfurtransferase PspE
gene-b1783	1642.33	4272.33	218.173	436.96	-1.26643	7.08e-07	1.23e-05	yeaG	NP_416297.1	protein kinase YeaG
gene-b3995	83	198.667	95.4733	187.89	-1.28082	0.00267362	0.0158403	rsd	NP_418423.1	regulator of sigma D
gene-b2242	15041.3	41482	3490.57	7098.19	-1.28342	8.08e-06	0.000109212	glpB	NP_416745.1	anaerobic glycerol-3-phosphate dehydrogenase subunit B
gene-b1205	156.667	379.667	1788.31	3314.98	-1.28394	0.000487026	0.00395345	ychH	NP_415723.1	stress-induced protein
gene-b4352	189.667	499.667	61.2967	123.967	-1.28405	0.000305494	0.0027053	yjiA	NP_418772.4	P-loop guanosine triphosphatase YjiA
gene-b1784	341	897.667	74.97	152.023	-1.28876	1.3e-06	2.12e-05	yeaH	NP_416298.1	DUF444 domain-containing protein YeaH
gene-b3095	332.667	907.333	196.34	399.48	-1.2901	5.52e-06	7.86e-05	yqjA	NP_417566.1	DedA family protein YqjA
gene-b2662	654.667	1834.33	147.943	303.107	-1.29256	4.78e-06	7.02e-05	gabT	NP_417148.1	4-aminobutyrate aminotransferase GabT
gene-b0488	168.333	478	232.817	472.087	-1.29661	0.00109641	0.00747993	ybbJ	NP_415021.2	NfeD-like family protein YbbJ
gene-b1303	42.6667	112.667	13.4567	27.6367	-1.30166	0.00016819	0.00163021	pspF	NP_415819.4	DNA-binding transcriptional dual regulator PspF
gene-b2661	464.333	1288.33	87.51	180.43	-1.30725	0.00267689	0.0158403	gabD	NP_417147.1	succinate-semialdehyde dehydrogenase (NADP(+)) GabD
gene-b1607	16.6667	44.6667	68.7833	134.477	-1.30922	0.00133212	0.00881657	ydgC	NP_416124.1	GlpM family protein
gene-b2587	8420.67	22780	1841.76	3813.41	-1.30946	1.89e-08	4.8e-07	kgtP	NP_417082.1	alpha-ketoglutarate:H(+) symporter
gene-b2142	9.66667	26	5.06667	10.56	-1.31244	0.0052038	0.0267714	yohK	NP_416647.1	putative 3-hydroxypropanoate export protein YohK
gene-b1332	209.333	503.667	3941.33	7222.07	-1.31429	0.00758995	0.036499	ynaJ	NP_415848.1	DUF2534 domain-containing protein YnaJ
gene-b0464	100.333	253.667	61.91	128.577	-1.3279	0.000263243	0.00235863	acrR	NP_414997.1	DNA-binding transcriptional repressor AcrR
gene-b2080	161	415.667	690.997	1373.33	-1.33141	1.1e-05	0.000143708	yegP	NP_416584.4	DUF1508 domain-containing protein YegP
gene-b3456	45.6667	128	10.0067	21.2333	-1.33227	6.12e-05	0.000656856	livM	NP_417913.1	branched chain amino acid/phenylalanine ABC transporter membrane subunit LivM
gene-b3527	701.333	1959	126.497	265.137	-1.33277	6e-07	1.08e-05	yhjJ	NP_417984.1	peptidase M16 family protein YhjJ
gene-b2243	7873	22134.3	1933.95	4046.55	-1.33443	2.69e-07	5.2e-06	glpC	NP_416746.1	anaerobic glycerol-3-phosphate dehydrogenase subunit C
gene-b0607	409	1096	667.257	1370.9	-1.33618	5.67e-06	8.04e-05	uspG	NP_415140.1	universal stress protein G
gene-b2425	155.667	446.667	46.89	100.787	-1.33872	0.0024166	0.0145589	cysP	NP_416920.1	thiosulfate/sulfate ABC transporter periplasmic binding protein CysP
gene-b2717	30.6667	82.6667	37.8267	78.8567	-1.33974	0.000172704	0.00166947	hycI	NP_417197.1	hydrogenase 3 maturation protease
gene-b3486	912.667	2577	80.4033	171.433	-1.3476	0.000151251	0.00148094	rbbA	YP_026225.1	ribosome-associated ATPase
gene-b4152	326	908	690.187	1418.28	-1.35357	5.46e-07	9.83e-06	frdC	NP_418576.1	fumarate reductase membrane protein FrdC
gene-b1586	29	83.6667	195.693	392.033	-1.36047	0.00576671	0.0292493	ynfD	NP_416103.2	DUF1161 domain-containing protein YnfD
gene-b0313	512	1475.67	376.527	808.687	-1.36697	1.43e-05	0.000182367	betI	NP_414847.3	DNA-binding transcriptional repressor BetI
gene-b3946	30.6667	87.6667	18.83	39.51	-1.36778	0.000572345	0.00449243	fsaB	NP_418381.1	fructose-6-phosphate aldolase 2
gene-b2340	275.333	774.333	316.243	669.497	-1.37262	4.8e-07	8.86e-06	sixA	NP_416842.1	phosphohistidine phosphatase SixA
gene-b0453	485.667	1282	368.343	779.877	-1.37377	0.000498459	0.00403625	ybaY	NP_414987.3	PF09619 family lipoprotein YbaY
gene-b0846	87.6667	252.333	81.8033	174.767	-1.37826	0.000313506	0.00275697	rcdA	NP_415367.1	RcdA
gene-b0929	463.333	1177.33	128.963	279.557	-1.37939	0.00227775	0.0139343	ompF	NP_415449.1	outer membrane porin F
gene-b4303	35.6667	106	15.32	32.8867	-1.37962	0.00180081	0.0114787	sgcQ	NP_418723.1	putative nucleoside triphosphatase
gene-b3857	27	76	20.31	44.2933	-1.38916	0.000755908	0.00568297	mobA	NP_418294.1	molybdenum cofactor guanylyltransferase
gene-b1857	586	1710.33	204.507	447.813	-1.39101	9.55e-07	1.63e-05	znuA	NP_416371.4	Zn(2(+)) ABC transporter periplasmic binding protein
gene-b1514	101.667	303.333	31.5333	69.1667	-1.39367	0.00343597	0.019281	lsrC	NP_416031.1	Autoinducer-2 ABC transporter membrane subunit LsrC
gene-b1900	77	221	13.5267	29.79	-1.40766	0.00214113	0.0132263	araG	NP_416413.1	arabinose ABC transporter ATP binding subunit
gene-b3457	16	45.6667	5.5	12.2667	-1.41321	0.0116305	0.0497009	livH	NP_417914.1	branched chain amino acid/phenylalanine ABC transporter membrane subunit LivH
gene-b1335	44.3333	126	43.7	96.4033	-1.41584	1.12e-05	0.000146258	ogt	NP_415851.1	methylated-DNA--[protein]-cysteine S-methyltransferase
gene-b0811	1976	5608.67	944.733	2097.36	-1.42036	2.37e-08	5.89e-07	glnH	NP_415332.1	L-glutamine ABC transporter periplasmic binding protein
gene-b3485	483	1461.33	130.82	293.357	-1.42355	3.26e-06	4.99e-05	yhhJ	NP_417942.6	ABC transporter family protein YhhJ
gene-b2903	2188.67	6341	180.603	403.847	-1.42394	8.01e-07	1.38e-05	gcvP	NP_417379.1	glycine decarboxylase
gene-b1829	2131.33	6242	803.127	1812.39	-1.43319	4.88e-06	7.13e-05	htpX	NP_416343.1	protease HtpX
gene-b4460	90.3333	268.333	28.5633	64.2533	-1.43499	6.91e-06	9.48e-05	araH	YP_026162.2	arabinose ABC transporter membrane subunit
gene-b0845	253	763.333	61.64	140.67	-1.43748	0.000127907	0.00127204	ybjJ	NP_415366.1	inner membrane protein YbjJ
gene-b3748	520.667	1460	924.113	2025.44	-1.44233	0.00096765	0.00676999	rbsD	NP_418204.2	D-ribose pyranase
gene-b0872	52.3333	154.667	16.5567	37.5967	-1.44783	0.000318518	0.00279457	hcr	NP_415393.1	NADH oxidoreductase
gene-b0061	22.3333	70.3333	12.4333	27.5833	-1.44858	0.0113508	0.048763	araD	NP_414603.1	L-ribulose-5-phosphate 4-epimerase AraD
gene-b0451	99.3333	306.667	22.49	51.7767	-1.45013	7.54e-05	0.000802767	amtB	NP_414985.1	ammonium transporter
gene-b1398	86	270	18.8567	43.0867	-1.45345	9.07e-06	0.000121295	paaK	NP_415916.1	phenylacetate-CoA ligase
gene-b1296	39	125.333	7.75	18.4767	-1.45703	0.010863	0.0471103	puuP	NP_415812.4	putrescine:H(+) symporter PuuP
gene-b0065	587	1791	277.973	645.897	-1.47157	6.3e-07	1.12e-05	yabI	NP_414607.1	DedA family protein YabI
gene-b2323	1685	5194.67	399.737	928.91	-1.47176	1.9e-08	4.8e-07	fabB	NP_416826.1	3-oxoacyl-[acyl carrier protein] synthase 1
gene-b2799	998.667	3144.33	263.54	615.943	-1.4846	5.99e-05	0.000644709	fucO	NP_417279.2	L-1%2C2-propanediol oxidoreductase
gene-b0970	5455.67	16410.7	3360.42	7857.88	-1.48481	6.93e-05	0.000741417	yccA	NP_415490.1	modulator of FtsH protease
gene-b0720	7680.33	23314.7	1656.57	3916.55	-1.50576	3.12e-08	7.41e-07	gltA	NP_415248.1	citrate synthase
gene-b2106	11	34	4.5	10.53	-1.50693	0.00231374	0.014109	rcnA	NP_416609.1	Ni(2(+))/Co(2(+)) exporter
gene-b0654	134.333	409	63.7467	150.017	-1.50759	1.92e-05	0.000235951	gltJ	NP_415187.1	glutamate/aspartate ABC transporter membrane subunit GltJ
gene-b3693	29.6667	89.3333	10.85	25.7333	-1.50787	0.000196825	0.00185787	dgoK	NP_418148.1	2-dehydro-3-deoxygalactonokinase
gene-b1384	26	82.3333	9.32333	21.5867	-1.51067	0.000545202	0.00432405	feaR	NP_415902.1	DNA-binding transcriptional activator FeaR
gene-b4350	2826	8904.67	190.223	457.437	-1.52562	1.12e-08	2.97e-07	hsdR	NP_418770.2	type I restriction enzyme EcoKI endonuclease subunit
gene-b1887	14.3333	46.6667	15.1667	35.8533	-1.52571	0.00709955	0.034402	cheW	NP_416401.1	chemotaxis protein CheW
gene-b1924	23	72.3333	4.65333	11.1	-1.52933	0.00021757	0.00201598	fliD	NP_416434.1	flagellar filament capping protein
gene-b0442	42.3333	132.667	108.627	252.19	-1.53521	0.00242159	0.0145589	ybaV	NP_414976.1	helix-hairpin-helix 3 family protein
gene-b1988	17	53.6667	5.70333	14.27	-1.54562	0.00422123	0.0227468	nac	NP_416493.1	DNA-binding transcriptional dual regulator Nac
gene-b2905	776	2477	209.873	510.99	-1.54968	1.53e-10	5.87e-09	gcvT	NP_417381.1	aminomethyltransferase
gene-b2219	110	350.667	15.4767	37.79	-1.54984	8.25e-08	1.84e-06	atoS	NP_416723.1	sensor histidine kinase AtoS
gene-b0791	309.667	935.667	593.407	1412.28	-1.55839	0.000307958	0.00272078	ybhQ	NP_415312.1	inner membrane protein YbhQ
gene-b1298	344.333	1110.33	158.48	392.843	-1.56302	2.91e-06	4.52e-05	puuD	NP_415814.4	gamma-glutamyl-gamma-aminobutyrate hydrolase
gene-b2756	5	16	3.53667	8.91	-1.56321	0.00950106	0.043227	casE	NP_417236.1	pre-CRISPR RNA endonuclease
gene-b2307	34.6667	111	17.2433	43.0133	-1.5693	0.000115898	0.0011648	hisM	NP_416810.1	lysine/arginine/ornithine ABC transporter/histidine ABC transporter%2C membrane subunit HisM
gene-b1515	110	360	34.4533	84.67	-1.57367	5.91e-06	8.35e-05	lsrD	NP_416032.1	Autoinducer-2 ABC transporter membrane subunit LsrD
gene-b2877	84.6667	272.667	68.0067	165.86	-1.57963	0.000231292	0.00211221	mocA	NP_417353.1	molybdenum cofactor cytidylyltransferase
gene-b0062	82.6667	273	14.9533	37.13	-1.58509	6.55e-06	9.08e-05	araA	NP_414604.1	L-arabinose isomerase
gene-b1426	59.6667	170	2641.99	5747.25	-1.58864	0.00268727	0.0158647	ydcH	NP_415943.4	DUF465 domain-containing protein YdcH
gene-b1083	92	295.667	29.93	76.2	-1.59195	2.39e-06	3.77e-05	flgL	NP_415601.1	flagellar hook-filament junction protein 2
gene-b4354	1747.67	5664.67	199.477	502.813	-1.5933	0.000529737	0.00423678	btsT	NP_418774.2	pyruvate:H(+) symporter
gene-b3750	485	1610.67	158.473	395.493	-1.59628	5.12e-08	1.19e-06	rbsC	NP_418206.1	ribose ABC transporter membrane subunit
gene-b3103	95.3333	308.667	278.433	674.873	-1.60406	0.000401425	0.00340405	yhaH	NP_417574.1	putative inner membrane protein
gene-b4074	109.667	367	17.39	43.5667	-1.60636	1.54e-05	0.000194411	nrfE	NP_418498.1	putative cytochrome c-type biogenesis protein NrfE
gene-b0458	333	1084.67	405.837	1013.72	-1.61663	1.43e-11	6.04e-10	ylaC	NP_414991.4	putative inner membrane protein
gene-b3962	3489	11733.7	685.893	1749.42	-1.61749	1.65e-07	3.38e-06	sthA	NP_418397.2	soluble pyridine nucleotide transhydrogenase
gene-b1535	342.667	1114.33	128.073	329.477	-1.62477	3.96e-06	5.94e-05	dgcZ	NP_416052.1	diguanylate cyclase DgcZ
gene-b1397	58.6667	202.667	14.1833	36.9533	-1.62991	1.43e-06	2.33e-05	paaJ	NP_415915.1	beta-ketoadipyl-CoA thiolase
gene-b0312	1532	5383.33	279.427	734.237	-1.63788	1.26e-05	0.000162832	betB	NP_414846.1	betaine aldehyde dehydrogenase
gene-b1297	971.667	3424.67	186.41	492.527	-1.6434	3.7e-06	5.62e-05	puuA	NP_415813.4	glutamate-putrescine ligase
gene-b1800	75	262.667	21.0533	55.15	-1.66183	3.28e-07	6.2e-06	dmlA	NP_416314.1	D-malate/3-isopropylmalate dehydrogenase (decarboxylating)
gene-b1843	191	684.667	115.43	303.187	-1.66273	2.22e-07	4.4e-06	yobB	NP_416357.1	putative carbon-nitrogen hydrolase family protein YobB
gene-b1188	618	2129.33	107.547	289.407	-1.68356	9.96e-08	2.19e-06	ycgB	NP_415706.1	PF04293 family protein YcgB
gene-b1901	149.667	525.333	46.8033	125.273	-1.69215	1.15e-06	1.9e-05	araF	NP_416414.1	arabinose ABC transporter periplasmic binding protein
gene-b2460	9.33333	33	4.98667	13.88	-1.71652	0.000479104	0.00390583	eutQ	NP_416955.1	putative ethanolamine utilization acetate kinase EutQ
gene-b4304	95.6667	366	21.28	58.4333	-1.72273	1.81e-05	0.000224358	sgcC	NP_418724.1	putative PTS enzyme IIC component SgcC
gene-b3907	9.33333	34.6667	2.85667	7.96	-1.73156	0.00239326	0.0144777	rhaT	NP_418343.1	rhamnose/lyxose:H(+) symporter
gene-b0345	92.3333	344.333	25.9567	71.23	-1.73443	2.6e-08	6.33e-07	lacI	NP_414879.3	DNA-binding transcriptional repressor LacI
gene-b4355	72.6667	262.667	11.9567	33.5467	-1.73859	0.000224961	0.00206431	tsr	NP_418775.1	methyl-accepting chemotaxis protein Tsr
gene-b2869	1172	4171.33	174.9	484.553	-1.74135	4.51e-06	6.69e-05	ygeV	NP_417345.1	putative sigma(54)-dependent transcriptional regulator YgeV
gene-b0855	10	37.6667	2.55333	7.30333	-1.74405	0.000427839	0.00354882	potG	NP_415376.4	putrescine ABC transporter ATP binding subunit
gene-b4072	166	614.667	97.4633	271.367	-1.74639	5.87e-05	0.000633833	nrfC	NP_418496.1	putative menaquinol-cytochrome c reductase 4Fe-4S subunit
gene-b1299	128	484	106.437	300.433	-1.74741	1.58e-06	2.55e-05	puuR	NP_415815.1	DNA-binding transcriptional repressor PuuR
gene-b4191	15.3333	56.3333	7.13	20.07	-1.75226	0.000252223	0.00228686	ulaR	NP_418612.1	DNA-binding transcriptional repressor UlaR
gene-b1376	372	1287.67	576.147	1570.61	-1.7608	6.53e-07	1.15e-05	uspF	NP_415894.4	universal stress protein F
gene-b2013	31	115.667	9.06333	26.4233	-1.77325	0.00523203	0.0268601	tsuA	NP_416517.1	thiosulfate transporter
gene-b2899	654	2416.33	394.643	1124.43	-1.77444	8.55e-10	2.85e-08	yqfA	NP_417375.1	hemolysin-III family protein YqfA
gene-b1194	4.66667	18	2.39	6.83	-1.77545	0.00416088	0.0225174	ycgR	NP_415712.1	flagellar brake protein YcgR
gene-b4227	106	399.333	35.1267	99.8	-1.78507	6.11e-07	1.09e-05	ytfQ	NP_418648.1	galactofuranose ABC transporter periplasmic binding protein
gene-b2537	157.667	563.667	56.7933	165.1	-1.79571	1.13e-07	2.42e-06	hcaR	NP_417032.1	DNA-binding transcriptional dual regulator HcaR
gene-b2904	119.667	451.333	270.61	754.587	-1.79725	2.63e-08	6.36e-07	gcvH	NP_417380.1	glycine cleavage system H protein
gene-b1612	3307.67	12815.3	547.96	1594.82	-1.7981	6.07e-10	2.14e-08	fumA	NP_416129.1	fumarase A
gene-b0314	2411.33	9356.67	299.587	883.273	-1.79892	6.35e-09	1.8e-07	betT	NP_414848.1	choline:H(+) symporter
gene-b1846	493	1917	299.68	871.7	-1.80067	3.97e-10	1.44e-08	yebE	NP_416360.1	DUF533 domain-containing inner membrane protein YebE
gene-b3494	13	49	55.1233	152.887	-1.8139	0.000254774	0.00230015	uspB	NP_417951.1	universal stress protein B
gene-b4073	377.333	1483.33	126.73	369.237	-1.81404	3.87e-06	5.86e-05	nrfD	NP_418497.1	putative menaquinol-cytochrome c reductase subunit NrfD
gene-b3870	6264.67	24005.7	1212.76	3571.91	-1.81419	1.44e-13	9.97e-12	glnA	NP_418306.1	glutamine synthetase
gene-b3947	35.3333	135.333	3.50667	10.2533	-1.81946	7.34e-06	9.96e-05	ptsA	YP_026278.1	putative PTS multiphosphoryl transfer protein PtsA
gene-b0311	740	3004.33	116.037	351.703	-1.83908	5.55e-08	1.28e-06	betA	NP_414845.1	choline dehydrogenase
gene-b3925	1167.33	4463.67	349.39	1035.79	-1.84233	2.51e-08	6.18e-07	glpX	NP_418360.1	fructose-1%2C6-bisphosphatase 2
gene-b2161	3.66667	15	0.906667	2.59667	-1.84775	0.00603318	0.0303167	nupX	NP_416666.1	putative nucleoside transporter
gene-b3665	96.6667	385	14.34	43.0733	-1.85657	9.13e-06	0.000121295	adeD	NP_418121.1	adenine deaminase
gene-b1307	57	216	2816.58	7475.38	-1.85867	7.03e-09	1.96e-07	pspD	NP_415823.1	phage shock protein D
gene-b4079	1379.33	5434	160.377	485.34	-1.87191	1.78e-07	3.61e-06	fdhF	NP_418503.1	formate dehydrogenase H
gene-b4467	97.6667	403.667	22.9333	69.9133	-1.87409	4.47e-09	1.3e-07	glcF	YP_026190.1	glycolate dehydrogenase%2C putative iron-sulfur subunit
gene-b4464	258	1025	52.05	160.9	-1.88294	2.16e-07	4.33e-06	ghxQ	YP_026186.1	guanine/hypoxanthine transporter GhxQ
gene-b4302	12	50	19.11	56.44	-1.8951	0.00703609	0.0341817	sgcA	NP_418722.1	putative PTS enzyme IIA component SgcA
gene-b2663	76.3333	322	15.2667	47.4933	-1.90394	6.15e-08	1.41e-06	gabP	NP_417149.1	4-aminobutanoate:H(+) symporter
gene-b0880	99	411	4778.75	12581.6	-1.90627	3.98e-05	0.000452838	cspD	NP_415401.1	DNA replication inhibitor CspD
gene-b1611	277.333	1143.33	53.6	167.643	-1.91472	4.15e-09	1.23e-07	fumC	NP_416128.1	fumarase C
gene-b3452	7	29.6667	2.50667	7.99333	-1.93183	0.00543649	0.0277971	ugpA	NP_417909.1	sn-glycerol 3-phosphate ABC transporter membrane subunit UgpA
gene-b3073	227	956.333	45.1367	143.62	-1.93412	1.54e-08	3.98e-07	patA	NP_417544.5	putrescine aminotransferase
gene-b3453	24.3333	102.333	5.13333	17.1767	-1.96162	4.36e-05	0.000490353	ugpB	NP_417910.1	sn-glycerol 3-phosphate ABC transporter periplasmic binding protein
gene-b1487	22.3333	101.333	4.01333	13.03	-1.97697	2.55e-05	0.000308786	ddpA	NP_416004.1	putative D%2CD-dipeptide ABC transporter periplasmic binding protein
gene-b0729	1537.67	6491.33	566.17	1845.82	-1.98327	1.71e-06	2.73e-05	sucD	NP_415257.1	succinyl-CoA synthetase subunit alpha
gene-b1422	306.333	1343	106.527	352.35	-1.99429	1.34e-13	9.64e-12	ydcI	NP_415939.2	DNA-binding transcriptional dual regulator YdcI
gene-b4110	12	53.6667	4.54333	15.02	-1.99697	1.17e-06	1.92e-05	rdcB	NP_418534.4	regulator of diguanylate cyclase RdcB
gene-b0810	213.667	935.667	124.577	424.697	-2.02611	2.65e-09	7.98e-08	glnP	NP_415331.1	L-glutamine ABC transporter membrane subunit
gene-b1778	144.667	614.667	257.7	847.843	-2.03358	7.64e-09	2.1e-07	msrB	NP_416292.1	methionine sulfoxide reductase B
gene-b3926	10636.3	48045.7	1897.36	6582.8	-2.06415	5.01e-10	1.78e-08	glpK	NP_418361.1	glycerol kinase
gene-b0432	1770.33	7820.67	575.707	1992.33	-2.0647	1.13e-07	2.42e-06	cyoA	NP_414966.1	cytochrome bo3 subunit 2
gene-b3072	71	337.333	12.6067	44.55	-2.06552	3e-07	5.71e-06	aer	NP_417543.1	aerotaxis receptor
gene-b4070	401.333	1809	75.4267	261.727	-2.07833	5.39e-07	9.75e-06	nrfA	NP_418494.1	cytochrome c552 nitrite reductase
gene-b1113	163.333	792	53.42	196.39	-2.11723	6.99e-11	2.79e-09	ldtC	NP_415631.1	L%2CD-transpeptidase LdtC
gene-b0809	108.667	514.333	54.8433	198.393	-2.13383	1.34e-13	9.64e-12	glnQ	NP_415330.1	L-glutamine ABC transporter ATP binding subunit
gene-b2342	629	3188	136.877	509.677	-2.15582	1.17e-15	1.43e-13	fadI	NP_416844.1	3-ketoacyl-CoA thiolase FadI
gene-b1392	4.66667	24.6667	1.33667	5.08667	-2.17654	0.000984726	0.0068516	paaE	NP_415910.1	phenylacetyl-CoA 1%2C2-epoxidase%2C reductase subunit
gene-b1881	18.6667	93.3333	11.7867	44.6833	-2.19656	2.62e-06	4.12e-05	cheZ	NP_416395.1	chemotaxis protein CheZ
gene-b1805	576.333	2902.33	90.41	348.093	-2.20264	3.19e-20	1.21e-17	fadD	NP_416319.1	long-chain-fatty-acid--CoA ligase
gene-b0728	3121.67	15987.7	786.12	3067.82	-2.22501	9.76e-16	1.28e-13	sucC	NP_415256.1	succinyl-CoA synthetase subunit beta
gene-b4080	2.33333	11.6667	0.426667	1.78333	-2.23713	0.00578931	0.0293248	mdtP	NP_418504.1	putative multidrug efflux pump outer membrane channel
gene-b3450	53	268.333	14.46	57.85	-2.24152	1.9e-07	3.81e-06	ugpC	NP_417907.2	sn-glycerol 3-phosphate ABC transporter ATP binding subunit
gene-b0727	3682	18964.7	857.693	3381.85	-2.24231	1.99e-12	1.1e-10	sucB	NP_415255.1	dihydrolipoyltranssuccinylase
gene-b3927	5244	27846.7	2120.73	8419.32	-2.25239	5.01e-12	2.41e-10	glpF	NP_418362.1	glycerol facilitator
gene-b4432	73	349.667	973.84	3577.58	-2.26731	2.42e-07	4.73e-06	ryeA	-	small antisense RNA RyeA
gene-b2660	95.3333	528.333	21.4267	86.9133	-2.28799	7.12e-09	1.97e-07	lhgD	NP_417146.2	L-2-hydroxyglutarate dehydrogenase
gene-b0674	580.667	3065.67	91.16	373.077	-2.29512	2.21e-20	1.05e-17	asnB	NP_415200.1	asparagine synthetase B
gene-b1488	2	12	1.43333	6.33333	-2.32338	0.0062738	0.0312784	ddpX	NP_416005.1	D-alanyl-D-alanine dipeptidase
gene-b2883	283.333	1542.33	60.0267	253.047	-2.32994	1.08e-09	3.56e-08	guaD	NP_417359.1	guanine deaminase
gene-b2957	8113.67	44067	2370.12	9904.34	-2.33727	7.92e-12	3.58e-10	ansB	NP_417432.1	L-asparaginase 2
gene-b2980	262	1512	124.853	529.373	-2.34283	2.15e-12	1.17e-10	glcC	NP_417454.1	DNA-binding transcriptional dual regulator GlcC
gene-b2148	28.6667	160.667	8.91333	37.42	-2.3517	4.31e-06	6.42e-05	mglC	NP_416653.1	D-galactose/methyl-galactoside ABC transporter membrane subunit
gene-b3664	20	117	4.29333	18.6233	-2.35288	0.000445401	0.0036625	adeQ	NP_418120.2	adenine transporter
gene-b3525	3.66667	21.3333	1.77	7.39333	-2.35962	9.13e-06	0.000121295	pdeH	NP_417982.2	c-di-GMP phosphodiesterase PdeH
gene-b1888	67.6667	404.667	8.96667	39.21	-2.37399	2e-08	5.03e-07	cheA	NP_416402.2	chemotaxis protein CheA	cheA	YP_010283911.1	chemotaxis protein CheA
gene-b0063	29.3333	165.333	4.5	19.2167	-2.37419	7.66e-08	1.72e-06	araB	NP_414605.1	ribulokinase
gene-b4071	43.6667	254.333	35.03	149.46	-2.37462	5.73e-05	0.000622257	nrfB	NP_418495.2	periplasmic nitrite reductase penta-heme c-type cytochrome
gene-b4075	2.33333	13.3333	5.09667	23.1	-2.38032	0.00274638	0.0160763	nrfF	NP_418499.1	putative formate-dependent nitrite reductase complex subunit NrfF
gene-b4468	41	243.667	11.8467	52.2633	-2.4001	9.25e-09	2.49e-07	glcE	YP_026191.1	glycolate dehydrogenase%2C putative FAD-binding subunit
gene-b1882	13	81.6667	30.96	131.247	-2.40569	0.00010377	0.0010626	cheY	NP_416396.1	chemotaxis protein CheY
gene-b0726	7179.33	41635.7	607.55	2717.89	-2.41632	2.25e-10	8.48e-09	sucA	NP_415254.1	subunit of E1(0) component of 2-oxoglutarate dehydrogenase
gene-b1015	91.6667	583.667	16.6867	75.7933	-2.42918	1.19e-09	3.85e-08	putP	NP_415535.1	proline:Na(+) symporter
gene-b3081	146.667	873.333	18.6867	83.5933	-2.43048	2.08e-14	1.79e-12	fadH	NP_417552.1	2%2C4-dienoyl-CoA reductase
gene-b2659	57.3333	346.667	18.4967	83.72	-2.43763	1.29e-12	7.43e-11	glaH	NP_417145.4	glutarate dioxygenase GlaH
gene-b1195	1.33333	8.33333	28.3333	118.437	-2.44321	0.00827809	0.0389214	ymgE	NP_415713.1	PF04226 family protein YmgE
gene-b0722	149.667	914	532.263	2308.6	-2.44751	2.5e-12	1.32e-10	sdhD	NP_415250.1	succinate:quinone oxidoreductase%2C membrane protein SdhD
gene-b1921	3.66667	22	3.09333	15.2667	-2.49871	6.04e-06	8.5e-05	fliZ	NP_416431.2	DNA-binding transcriptional regulator FliZ
gene-b1189	1324.67	8562	292.867	1395.01	-2.50235	9.72e-14	7.39e-12	dadA	NP_415707.1	D-amino acid dehydrogenase
gene-b4231	48	315.333	15.14	73.0133	-2.53531	3.51e-10	1.28e-08	yjfF	NP_418652.2	galactofuranose ABC transporter putative membrane subunit YjtF
gene-b3451	5.33333	36	2.19667	10.3933	-2.53589	0.000597978	0.00465516	ugpE	NP_417908.1	sn-glycerol 3-phosphate ABC transporter membrane subunit UgpE
gene-b3603	263.333	1764.33	42.4367	209	-2.54189	8.37e-10	2.84e-08	lldP	NP_418060.1	lactate/glycolate:H(+) symporter LldP
gene-b1012	6.33333	41.6667	1.57	7.95333	-2.54979	5.85e-05	0.000632663	rutA	NP_415532.3	pyrimidine monooxygenase RutA
gene-b1883	20	130.667	5.77333	28.7667	-2.55802	1.52e-11	6.34e-10	cheB	NP_416397.1	protein-glutamate methylesterase/protein glutamine deamidase
gene-b1082	83	526.333	13.0767	65.63	-2.5725	1.01e-15	1.28e-13	flgK	NP_415600.1	flagellar hook-filament junction protein 1
gene-b0721	278	1789.67	612.81	2926.49	-2.57358	6.8e-16	9.22e-14	sdhC	NP_415249.1	succinate:quinone oxidoreductase%2C membrane protein SdhC
gene-b0723	5153.33	34609.3	759.363	3851.52	-2.59276	2.89e-12	1.51e-10	sdhA	NP_415251.1	succinate:quinone oxidoreductase%2C FAD binding protein
gene-b2149	28.6667	193.333	5.02667	25.6533	-2.59629	2.88e-08	6.88e-07	mglA	NP_416654.1	D-galactose/methyl-galactoside ABC transporter ATP binding subunit
gene-b0431	2536.33	17443.7	319.197	1680.06	-2.65027	2.64e-09	7.98e-08	cyoB	NP_414965.1	cytochrome bo3 subunit 1
gene-b2341	537.667	3812.33	63.6733	337.297	-2.65307	3.61e-23	3.43e-20	fadJ	NP_416843.1	3-hydroxyacyl-CoA dehydrogenase FadJ
gene-b1387	2.66667	19.6667	0.326667	1.8	-2.65876	0.000899107	0.00644473	paaZ	NP_415905.1	fused 3-oxo-5%2C6-dehydrosuberyl-CoA semialdehyde dehydrogenase and oxepin-CoA hydrolase
gene-b2150	151.333	1068	48.12	254.267	-2.67079	1.1e-08	2.93e-07	mglB	NP_416655.1	D-galactose/methyl-galactoside ABC transporter periplasmic binding protein
gene-b1415	1334.67	9638.33	256.033	1412.61	-2.70811	1.33e-12	7.54e-11	aldA	NP_415933.1	aldehyde dehydrogenase A
gene-b4829	2	14.6667	30.58	164.39	-2.72575	5.24e-05	0.000574093	uhpU	-	small RNA UhpU
gene-b3604	56.6667	424.667	25.9467	143.163	-2.73457	6.82e-07	1.2e-05	lldR	NP_418061.1	DNA-binding transcriptional dual regulator LldR
gene-b4485	61.6667	464.667	11.25	62.4167	-2.75075	9.18e-12	4.06e-10	ytfR	YP_026286.1	galactofuranose ABC transporter putative ATP binding subunit
gene-b3605	96.3333	731	22.9833	132.913	-2.76113	1.61e-09	5.05e-08	lldD	NP_418062.1	L-lactate dehydrogenase
gene-b3744	983	7477.67	310.137	1792.41	-2.79307	3.3e-28	6.27e-25	asnA	NP_418200.1	asparagine synthetase A
gene-b2876	194.667	1527	91.5033	545.397	-2.84606	9.17e-12	4.06e-10	yqeC	NP_417352.2	uncharacterized protein YqeC
gene-b1923	393.333	2958.33	72.07	436.257	-2.85218	5.16e-12	2.45e-10	fliC	NP_416433.1	flagellar filament structural protein
gene-b0430	280.333	2231	183.043	1111.58	-2.86988	2.19e-06	3.48e-05	cyoC	NP_414964.1	cytochrome bo3 subunit 3
gene-b1745	47	390	9.46667	59.52	-2.87302	1.35e-11	5.76e-10	astB	NP_416259.1	N-succinylarginine dihydrolase
gene-b0724	1183.33	9736.33	609.973	3771.99	-2.88535	5.86e-14	4.54e-12	sdhB	NP_415252.1	succinate:quinone oxidoreductase%2C iron-sulfur cluster binding protein
gene-b1020	54.3333	425.333	14.53	91.0067	-2.88727	1.01e-10	4e-09	phoH	NP_415539.1	ATP-binding protein PhoH
gene-b1190	481	4120.33	135.033	866.393	-2.93283	4.56e-16	6.67e-14	dadX	NP_415708.1	alanine racemase 2
gene-b4230	29.6667	253.333	9.15333	57.3767	-2.9361	5.1e-09	1.46e-07	ytfT	NP_418651.3	galactofuranose ABC transporter putative membrane subunit YtfT
gene-b3904	3	25.6667	0.546667	3.58	-2.97118	0.000418208	0.00350723	rhaB	NP_418340.1	rhamnulokinase
gene-b1747	41.3333	385.667	12.2333	82.3067	-3.01836	1.38e-09	4.36e-08	astA	NP_416261.1	arginine N-succinyltransferase
gene-b2874	425.333	3707	142.637	976.143	-3.02719	9.69e-13	5.75e-11	yqeA	NP_417350.1	putative amino acid kinase YqeA
gene-b3528	2151.67	19307.3	462.727	3216.71	-3.06412	2.23e-16	3.69e-14	dctA	NP_417985.1	C4 dicarboxylate/orotate:H(+) symporter
gene-b0429	22.6667	212.333	99.3333	676.703	-3.09097	4.16e-11	1.7e-09	cyoD	NP_414963.1	cytochrome bo3 subunit 4
gene-b1748	58.6667	567	13.6033	98.24	-3.09654	9.94e-18	2.06e-15	astC	NP_416262.1	succinylornithine transaminase
gene-b1777	7.66667	78	97.1467	715.14	-3.21661	5.1e-11	2.06e-09	yeaC	NP_416291.4	DUF1315 domain-containing protein YeaC
gene-b1884	10.3333	108.333	3.84	30.99	-3.22454	5.3e-12	2.48e-10	cheR	NP_416398.1	chemotaxis protein methyltransferase
gene-b1388	1	11.6667	0.356667	3.00667	-3.22574	0.000591409	0.00462655	paaA	NP_415906.1	phenylacetyl-CoA 1%2C2-epoxidase%2C monooxygenase subunit
gene-b2979	46.3333	495.667	8.59333	67.3633	-3.24038	3.2e-18	7.59e-16	glcD	NP_417453.1	glycolate dehydrogenase%2C putative FAD-linked subunit
gene-b2882	268.667	2795.33	52.91	421.613	-3.2436	3.43e-13	2.21e-11	xanQ	NP_417358.2	xanthine:H(+) symporter XanQ
gene-b2881	4060.33	41913.3	336.517	2695.31	-3.24474	2.44e-12	1.31e-10	xdhD	NP_417357.1	fused putative xanthine/hypoxanthine oxidase: molybdopterin-binding subunit and Fe-S binding subunit
gene-b2875	708.667	7504.67	117.8	935.783	-3.24496	6.56e-16	9.22e-14	yqeB	NP_417351.1	XdhC-CoxI family protein YqeB
gene-b1014	632	6809.67	36.6033	295.65	-3.25973	7.04e-15	6.69e-13	putA	NP_415534.1	fused DNA-binding transcriptional repressor/proline dehydrogenase/1-pyrroline-5-carboxylate dehydrogenase PutA
gene-b0428	1510.33	16105	553.187	4492.91	-3.26424	1.39e-13	9.75e-12	cyoE	NP_414962.1	heme O synthase
gene-b1744	8	88.6667	2.53333	21.2067	-3.30022	2.2e-07	4.38e-06	astE	NP_416258.1	succinylglutamate desuccinylase
gene-b2888	248.333	2709.67	47.69	400.677	-3.332	1.7e-11	7e-10	uacT	NP_417364.2	urate:H(+) symporter
gene-b2872	4529	50149.7	1059.96	9136.61	-3.35622	6.71e-15	6.54e-13	ygeY	NP_417348.1	putative peptidase YgeY
gene-b1746	35	430	6.41333	56.8033	-3.41245	3.11e-16	4.72e-14	astD	NP_416260.1	aldehyde dehydrogenase
gene-b2870	2000.67	22844.3	475.18	4248.13	-3.42423	1.9e-12	1.06e-10	ygeW	YP_026185.1	putative carbamoyltransferase YgeW
gene-b0598	994	12039.3	119.203	1085.52	-3.43816	1.76e-15	2.09e-13	cstA	NP_415130.1	pyruvate transporter CstA
gene-b1742	1.33333	17	1.12	10.4067	-3.44703	4.9e-06	7.13e-05	ves	NP_416256.2	HutD family protein Ves
gene-b2873	527.667	6279.67	100.317	945.683	-3.49461	4.18e-12	2.09e-10	hyuA	NP_417349.4	phenylhydantoinase
gene-b2866	2316.67	28951.3	256.633	2446.29	-3.50432	2.61e-15	2.93e-13	xdhA	NP_417342.1	putative xanthine dehydrogenase molybdenum-binding subunit XdhA
gene-b3846	200.333	2683.33	22.81	232.913	-3.59089	4.01e-20	1.39e-17	fadB	NP_418288.1	multifunctional enoyl-CoA hydratase%2C 3-hydroxyacyl-CoA epimerase%2C Delta(3)-cis- Delta(2)-trans-enoyl-CoA isomerase%2C L-3-hydroxyacyl-CoA dehydrogenase
gene-b2880	898.333	12016.3	395.357	4010.96	-3.60216	6.36e-13	3.97e-11	ygfM	NP_417356.1	putative oxidoreductase
gene-b2868	287	3940.33	342.513	3483.22	-3.61577	2.62e-15	2.93e-13	xdhC	NP_417344.1	putative xanthine dehydrogenase iron-sulfur-binding subunit XdhC
gene-b2867	239.667	3159.33	86.1067	869.84	-3.61774	3.25e-12	1.67e-10	xdhB	NP_417343.1	putative xanthine dehydrogenase FAD-binding subunit XdhB
gene-b2871	1859.67	24552.3	441.19	4535.92	-3.62176	4.72e-15	4.72e-13	ygeX	NP_417347.1	2%2C3-diaminopropionate ammonia-lyase
gene-b3845	44	678.333	10.83	122.943	-3.72958	9.76e-08	2.15e-06	fadA	YP_026272.1	3-ketoacyl-CoA thiolase
gene-b0346	26.3333	407.667	10.3933	118.683	-3.76059	3.21e-14	2.65e-12	mhpR	NP_414880.2	DNA-binding transcriptional activator MhpR
gene-b1922	11.6667	158	5.85	68.8633	-3.782	1.85e-10	7.05e-09	fliA	NP_416432.3	RNA polymerase sigma factor FliA
gene-b0221	260.333	4090.67	25.9267	304.947	-3.7987	3.09e-17	5.86e-15	fadE	NP_414756.2	acyl-CoA dehydrogenase
gene-b2637	0.333333	6.33333	0.366667	6.55667	-3.82717	0.00426063	0.0229265	yfjT	NP_417125.1	uncharacterized protein YfjT
gene-b1885	23	376	3.95667	47.2067	-3.83839	4.72e-15	4.72e-13	tap	NP_416399.1	methyl-accepting chemotaxis protein Tap
gene-b2878	3458.33	54299.7	266.33	3196.08	-3.84288	1.01e-16	1.75e-14	ygfK	NP_417354.1	putative oxidoreductase%2C Fe-S subunit
gene-b2879	1256.67	22011.3	259.55	3510.12	-4.01381	7.12e-17	1.29e-14	ssnA	NP_417355.4	putative aminohydrolase SsnA
gene-b1886	27.6667	489.333	4.32333	59.8633	-4.02143	3.89e-14	3.08e-12	tar	NP_416400.1	methyl-accepting chemotaxis protein Tar
gene-b4069	226	4526.67	29.72	430.07	-4.0952	1.96e-18	5.31e-16	acs	NP_418493.1	acetyl-CoA synthetase (AMP-forming)
gene-b1889	15.6667	318.667	5.34	81.6067	-4.15018	2.24e-18	5.66e-16	motB	NP_416403.1	motility protein B
gene-b1890	12	258.333	4.44	71.78	-4.24841	1.33e-18	3.9e-16	motA	NP_416404.1	motility protein A
gene-b4067	36	859.667	5.57667	99.5733	-4.39337	1.87e-20	1.02e-17	actP	NP_418491.1	acetate/glycolate:cation symporter
gene-b2886	33.6667	760	36.61	640.577	-4.40064	3.4e-14	2.75e-12	ygfS	NP_417362.4	putative electron transport protein YgfS
gene-b2887	272.333	6873	36.36	697.223	-4.51697	3.85e-18	8.6e-16	ygfT	NP_417363.2	putative oxidoreductase YgfT
gene-b1937	0	5.66667	0	21.86	-5.43527	0.000356725	0.00305914	fliE	NP_416447.1	flagellar protein FliE
gene-b1925	0	6.33333	0	7.84333	-5.54319	0.000421761	0.00351375	fliS	NP_416435.1	flagellar biosynthesis protein FliS
gene-b0331	0	6	0	1.63333	-5.54623	0.000211143	0.0019757	prpB	NP_414865.1	2-methylisocitrate lyase
gene-b4068	0	39	0	156.203	-8.17747	1.28e-13	9.51e-12	yjcH	NP_418492.1	DUF485 domain-containing inner membrane protein YjcH
